# Supplementary material for: Network Diffusion Approach to Predict LncRNA Disease Associations Using Multi-Type Biological Networks: LION
Source: Front Physiol. 2019 Jul 16;10:888. doi: 10.3389/fphys.2019.00888 (PMC6646690; doi:10.3389/fphys.2019.00888)
Supplement: TABLE S1 — Dataset of lncRNA-protein interactions. Contains 391,791 interactions from lncRNAInter, NPInter, EVLncRNAs and starBas between 1,779 lncRNAs and 14,951 proteins. [file Table_1.csv]

lncRNA	Gene
RP11-79H23.3	ACLY
RP11-10O17.2	UPF1
RP11-10O17.2	FUS
RP11-10O17.2	ELAVL1
RP11-10O17.2	IGF2BP3
RP11-10O17.2	LIN28A
AF001548.5	UPF1
RP11-181G12.2	UPF1
RP11-181G12.2	NUFIP2
RP11-181G12.2	TNRC6A
H19	AHCY
H19	IGF2
H19	MYC
H19	EZH2
H19	POMC
H19	CDKN1C
H19	RB1
H19	RUNX1
H19	KCNQ1
H19	ELAVL1
H19	FUS
H19	E2F1
H19	GLI1
H19	CTCF
H19	IGF2BP1
H19	DGCR8
H19	EIF2C2
H19	EIF4A3
H19	HGF
H19	SHH
CRNDE	TIA1
CRNDE	TIAL1
CRNDE	FUS
CRNDE	FXR2
CRNDE	ELAVL1
CRNDE	IGF1
CRNDE	EWSR1
CRNDE	INS
CRNDE	HNRNPC
CRNDE	IGF2BP1
CRNDE	IGF2BP3
CRNDE	IGF2BP2
CRNDE	LIN28B
CRNDE	DGCR8
CRNDE	UPF1
CRNDE	IGF2
CRNDE	NUFIP2
CRNDE	LIN28A
CRNDE	TAF15
CRNDE	ZC3H7B
CRNDE	TNRC6A
GAS5	ANXA2
HOTAIR	AR
CBR3-AS1	AR
C11orf95	TIA1
C11orf95	TIAL1
C11orf95	PSIP1
C11orf95	FXR2
C11orf95	ELAVL1
C11orf95	MOV10
C11orf95	LIN28B
C11orf95	HNRNPC
C11orf95	IGF2BP1
C11orf95	IGF2BP3
C11orf95	IGF2BP2
C11orf95	DGCR8
C11orf95	UPF1
C11orf95	FUS
C11orf95	LIN28A
C11orf95	NUFIP2
C11orf95	ZC3H7B
TP53TG1	FUS
TP53TG1	TP53
TP53TG1	LIN28A
KCNQ1OT1	ASCL2
MEG3	ATF4
MALAT1	ATM
RP11-509A17.3	FUS
RP11-509A17.3	HNRNPC
RP5-931K24.3	UPF1
RP5-931K24.3	PUM2
RP5-931K24.3	DGCR8
KCNQ1OT1	ATRX
AC100830.4	UPF1
MEG3	BCL2L1
BDNF-AS	BDNF
MEG3	BMP4
XIST	BRCA1
MDC1-AS1	UPF1
MDC1-AS1	MDC1
AC068491.1	TIA1
AC068491.1	IGF2BP3
AC068491.1	IGF2BP2
AC068491.1	UPF1
AC068491.1	FUS
AC068491.1	NUFIP2
HOTAIR	CACNA1C
FAM157C	PSIP1
FAM157C	FUS
MEG3	CAMP
HOXD-AS1	ZC3H7B
HOXD-AS1	ELAVL1
HOXD-AS1	LIN28B
HOXD-AS1	LIN28A
HOXD-AS1	IGF2BP1
HOXD-AS1	IGF2BP3
HOXD-AS1	IGF2BP2
HOXD-AS1	NUFIP2
CTC-459M5.2	FUS
DBH-AS1	CCNE1
KCNQ1OT1	CD81
MALAT1	CDC42
GAS5	CDK6
KCNQ1OT1	CDKN1C
CDKN2B-AS1	CDKN2A
CDKN2B-AS1	CDKN2B
UCA1	CEBPA
PTCSC3	CEBPA
PTCSC3	CEBPB
RP1-184J9.2	ZC3H7B
RP1-184J9.2	QKI
RP1-184J9.2	ELAVL1
RP1-184J9.2	IGF2BP1
RP1-184J9.2	IGF2BP3
RP1-184J9.2	IGF2BP2
RP1-184J9.2	UPF1
RP1-184J9.2	NUFIP2
KIRREL3-AS3	FUS
RP11-503C24.3	FUS
CTC-338M12.3	TIA1
CTC-338M12.3	QKI
CTC-338M12.3	IGF2BP3
CTC-338M12.3	IGF2BP2
CTC-338M12.3	DGCR8
CTC-338M12.3	UPF1
CTC-338M12.3	FUS
CTC-338M12.5	DGCR8
CTC-338M12.4	TIAL1
CTC-338M12.4	QKI
CTC-338M12.4	HNRNPC
CTC-338M12.4	IGF2BP3
CTC-338M12.4	DGCR8
CTC-338M12.4	UPF1
CTC-338M12.4	FUS
CTC-338M12.4	LIN28A
MEG3	CREB1
UCA1	CREB1
HULC	CREB1
MALAT1	CREB1
HOTAIR	CREBBP
DANCR	CTNNB1
HOTAIR	CTNNB1
RP11-4E23.2	DGCR8
CTA-392E5.1	UPF1
HAS2-AS1	UPF1
HAS2-AS1	FUS
HAS2-AS1	OGT
RP11-1006G14.4	TIAL1
RP11-1006G14.4	FXR2
RP11-1006G14.4	EWSR1
RP11-1006G14.4	HNRNPC
RP11-1006G14.4	IGF2BP1
RP11-1006G14.4	IGF2BP3
RP11-1006G14.4	IGF2BP2
RP11-1006G14.4	DGCR8
RP11-1006G14.4	UPF1
RP11-1006G14.4	FUS
RP11-1006G14.4	LIN28A
RP11-1006G14.4	NUFIP2
RP11-282I1.1	FUS
RP1-59D14.6	UPF1
RP1-59D14.6	FUS
RP1-59D14.6	LIN28A
RP1-59D14.6	DGCR8
LPP-AS2	GADD45A
TUG1	DFFB
RP11-423O2.5	UPF1
RP11-423O2.5	FUS
RP11-423O2.5	PSIP1
RP11-121C2.2	LIN28B
RP11-121C2.2	HNRNPC
RP11-121C2.2	IGF2BP3
RP11-121C2.2	UPF1
RP11-121C2.2	FUS
RP11-121C2.2	LIN28A
RP11-121C2.2	NUFIP2
RMST	DLX1
MEG3	DNMT1
HNF1A-AS1	DNMT1
HULC	E2F1
CDKN2B-AS1	E2F1
RP11-877E17.2	PSIP1
RP11-877E17.2	FUS
RP11-877E17.2	UPF1
RP11-877E17.2	DGCR8
RP11-175O19.4	TIA1
RP11-175O19.4	ZC3H7B
RP11-175O19.4	FUS
RP11-175O19.4	EWSR1
RP11-175O19.4	FXR2
RP11-175O19.4	MOV10
RP11-175O19.4	CAPRIN1
RP11-175O19.4	LIN28B
RP11-175O19.4	IGF2BP1
RP11-175O19.4	IGF2BP3
RP11-175O19.4	IGF2BP2
RP11-175O19.4	FXR1
RP11-175O19.4	UPF1
RP11-175O19.4	TAF15
RP11-175O19.4	NUFIP2
RP11-175O19.4	DGCR8
CTA-250D10.23	UPF1
CTA-250D10.23	DGCR8
RP11-20G13.2	DGCR8
RP11-34D15.2	TIAL1
RP5-1057J7.6	TIA1
RP5-1057J7.6	TIAL1
RP5-1057J7.6	QKI
RP5-1057J7.6	EWSR1
RP5-1057J7.6	HNRNPC
RP5-1057J7.6	IGF2BP1
RP5-1057J7.6	IGF2BP3
RP5-1057J7.6	TAF15
RP5-1057J7.6	DGCR8
RP5-1057J7.6	UPF1
RP5-1057J7.6	FUS
DANCR	ELAVL1
MCM3AP-AS1	ELAVL1
RP5-1050D4.2	ELAVL1
RP11-622K12.1	ELAVL1
RP11-169K16.9	ELAVL1
TUG1	ELAVL1
LINC00094	ELAVL1
TEN1-CDK3	ELAVL1
CTA-204B4.6	ELAVL1
CTD-2653M23.2	ELAVL1
RP4-564F22.2	ELAVL1
RP11-247I13.7	ELAVL1
HOTAIR	ELAVL1
LINC00339	ELAVL1
LINC00338	ELAVL1
AC079767.2	ELAVL1
SNHG12	ELAVL1
EPB41L4A-AS1	ELAVL1
RP5-894A10.2	ELAVL1
C17orf76-AS1	ELAVL1
AC093391.2	ELAVL1
AC113189.5	ELAVL1
RP11-77H9.2	ELAVL1
RP11-206L10.11	ELAVL1
AC073871.2	ELAVL1
CTBP1-AS1	ELAVL1
OIP5-AS1	ELAVL1
BCDIN3D-AS1	ELAVL1
AC002467.7	ELAVL1
RP11-799B12.4	ELAVL1
RP11-580I16.2	ELAVL1
RP11-552M11.4	ELAVL1
LBX2-AS1	ELAVL1
HOXA11-AS	ELAVL1
RP11-214O1.2	ELAVL1
AC018737.1	ELAVL1
AC007566.10	ELAVL1
HLA-F-AS1	ELAVL1
XXbac-BPG300A18.13	ELAVL1
HCG11	ELAVL1
A1BG-AS1	ELAVL1
RP11-13N13.2	ELAVL1
AC012307.3	ELAVL1
RP5-1112D6.4	ELAVL1
RP11-282O18.3	ELAVL1
LINC00174	ELAVL1
RP11-977G19.5	ELAVL1
SENP3-EIF4A1	ELAVL1
RP11-283C24.1	ELAVL1
TP73-AS1	ELAVL1
XIST	ELAVL1
MIR22HG	ELAVL1
LINC00493	ELAVL1
SNHG5	ELAVL1
SNHG7	ELAVL1
SNHG6	ELAVL1
SNHG1	ELAVL1
SNHG3	ELAVL1
SNHG9	ELAVL1
SNHG8	ELAVL1
AC009052.12	ELAVL1
RP11-397D12.6	ELAVL1
DLEU2	ELAVL1
RP11-231E4.4	ELAVL1
AC074183.4	ELAVL1
ZEB1-AS1	ELAVL1
RP11-96D1.10	ELAVL1
FOXD2-AS1	ELAVL1
RP11-458I7.4	ELAVL1
RP5-1068B5.3	ELAVL1
MIR600HG	ELAVL1
HOXA-AS3	ELAVL1
LINC00467	ELAVL1
SNHG15	ELAVL1
SNHG10	ELAVL1
JPX	ELAVL1
RP11-611L7.1	ELAVL1
AC092620.2	ELAVL1
RPPH1	ELAVL1
NEAT1	ELAVL1
LINC00476	ELAVL1
RP11-479I1.4	ELAVL1
THAP7-AS1	ELAVL1
RP11-404E16.1	ELAVL1
ARHGAP5-AS1	ELAVL1
RP11-69E11.4	ELAVL1
AC074138.3	ELAVL1
AC016747.3	ELAVL1
AC004893.11	ELAVL1
RP11-286H14.6	ELAVL1
LINC00263	ELAVL1
NPPA-AS1	ELAVL1
HOTAIR	EP300
IFNG-AS1	ETS1
UCA1	ETS2
SCARNA9	EWSR1
C17orf76-AS1	EWSR1
DLEU2	EWSR1
RP11-16N11.2	EWSR1
RP11-69E11.4	EWSR1
SNHG5	EWSR1
SNHG7	EWSR1
SNHG1	EWSR1
SNHG3	EWSR1
SNHG8	EWSR1
OIP5-AS1	EWSR1
XIST	EWSR1
AC009299.3	EWSR1
MAGI2-AS3	EWSR1
RP11-158K1.3	EWSR1
RP11-705C15.3	EWSR1
AC012146.7	EWSR1
RP1-239B22.5	EWSR1
RP11-412D9.4	EWSR1
GAS5	EWSR1
RP11-527F13.1	EWSR1
MALAT1	EWSR1
SCARNA10	EWSR1
RP11-473M20.16	EWSR1
RP11-473I1.9	EWSR1
TUG1	EWSR1
NEAT1	EWSR1
AF131215.2	EWSR1
RP11-620J15.3	EWSR1
RP11-156E6.1	EWSR1
AC005154.6	EWSR1
RP5-1085F17.3	EWSR1
CTA-204B4.6	EWSR1
SNHG15	EWSR1
SNHG12	EWSR1
RP11-226L15.5	EWSR1
CTB-36H16.2	EWSR1
CTC-428G20.3	EWSR1
FGD5-AS1	EWSR1
JPX	EWSR1
DANCR	EZH2
HOTAIR	EZH2
MEG3	EZH2
KCNQ1OT1	EZH2
DHRS4-AS1	EZH2
PVT1	EZH2
HOXA-AS2	EZH2
CDKN2B-AS1	EZH2
MALAT1	EZH2
TUG1	EZH2
LINC-ROR	EZH2
SOX2-OT	EZH2
XIST	EZH2
BDNF-AS	EZH2
ULK4P2	EZH2
RP11-720N19.2	FUS
TUG1	FCGR2B
IFNG-AS1	FCGR2B
RP11-244F12.3	FUS
TDRG1	FGF1
MYCNOS	FKBP5
MALAT1	FOS
AC113189.5	FUS
AC113189.5	NUFIP2
AC113189.5	DGCR8
RP11-182J1.12	PSIP1
RP11-182J1.12	FUS
RP13-726E6.1	FUS
RP4-781K5.8	FUS
RP11-831A10.2	FUS
RP11-452L6.5	FUS
CTD-3074O7.5	FUS
RP11-156P1.3	FUS
CTB-118N6.3	FUS
RP11-283G6.5	FUS
RP11-161I10.1	FUS
RP4-798A10.2	FUS
RP11-383C5.4	FUS
RP11-93B14.5	FUS
RP11-473M20.11	FUS
AC004019.13	FUS
RP5-890E16.2	FUS
AC093609.1	FUS
RP11-137H2.4	FUS
RP11-210M15.3	FUS
RP11-500G10.1	FUS
DANCR	FUS
PWRN1	FUS
RP3-322G13.5	FUS
RP11-383G10.5	FUS
MIR137HG	FUS
AF001548.6	FUS
MEG3	FUS
C17orf76-AS1	FUS
AP000265.1	FUS
AC007246.3	FUS
MEG9	FUS
MEG8	FUS
RP11-90D4.2	FUS
LINC00442	FUS
LINC00229	FUS
AP000462.1	FUS
LINC00635	FUS
PHKA2-AS1	FUS
RP11-103G8.2	FUS
LINC00222	FUS
AF131215.2	FUS
RP11-236J17.6	FUS
RP11-89F3.2	FUS
RP11-53O19.1	FUS
RP4-564F22.2	FUS
RP11-883G14.4	FUS
CTB-12O2.1	FUS
RP11-13N13.2	FUS
RP11-706O15.5	FUS
RP11-706O15.3	FUS
RP11-620J15.2	FUS
RP11-438N16.1	FUS
RP11-434B12.1	FUS
RP1-163G9.1	FUS
RP11-294K24.4	FUS
RP11-818O24.3	FUS
CTD-3184A7.4	FUS
XIST	FUS
LINC00470	FUS
CD27-AS1	FUS
RP11-423H2.3	FUS
RP11-644F5.11	FUS
FAM181A-AS1	FUS
MAGI2-AS3	FUS
NPPA-AS1	FUS
CTA-250D10.19	FUS
LINC00472	FUS
RP11-161D15.1	FUS
VIPR1-AS1	FUS
RP11-401P9.5	FUS
RP11-635L1.3	FUS
RP11-622K12.1	FUS
KB-431C1.4	FUS
RP11-341N2.1	FUS
CTC-228N24.3	FUS
CTC-228N24.1	FUS
C6orf3	FUS
RP11-158K1.3	FUS
FTX	FUS
LINC00478	FUS
RP5-857K21.4	FUS
RP1-80B9.2	FUS
RP11-486O13.2	FUS
RP11-863P13.4	FUS
RP11-191G24.1	FUS
RP11-312O7.2	FUS
RP11-18F14.2	FUS
RP11-412D9.4	FUS
RP11-554A11.4	FUS
RP11-214C8.5	FUS
RP11-120K18.2	FUS
CAHM	FUS
RP11-701H24.4	FUS
RP11-398A8.3	FUS
RP11-25K19.1	FUS
RP11-390P2.4	FUS
AC084809.3	FUS
KB-1460A1.5	FUS
RP11-1398P2.1	FUS
ATP1B3-AS1	FUS
PRKAR2A-AS1	FUS
RP11-10K16.1	FUS
AC093391.2	FUS
CTD-2541M15.1	FUS
RP11-680F20.6	FUS
RP11-797H7.5	FUS
TMEM9B-AS1	FUS
RP11-182I10.3	FUS
RP11-405O10.2	FUS
RP11-298O21.5	FUS
RAB11B-AS1	FUS
RP11-762I7.4	FUS
AC068542.1	FUS
TUG1	FUS
RP11-478K15.1	FUS
RP11-783K16.13	FUS
RP11-27I1.2	FUS
RP5-894A10.2	FUS
RP11-77H9.2	FUS
RP11-159F24.6	FUS
CTC-425O23.2	FUS
RP11-4O1.2	FUS
GYG2-AS1	FUS
TTTY2	FUS
TTTY5	FUS
CTD-3076O17.2	FUS
AC005076.5	FUS
ADAMTS9-AS1	FUS
RP5-867C24.5	FUS
RP11-280O1.2	FUS
ARHGEF26-AS1	FUS
RP11-226L15.4	FUS
MAPKAPK5-AS1	FUS
AC079354.3	FUS
SIK3-IT1	FUS
TTTY14	FUS
STEAP2-AS1	FUS
AC011995.1	FUS
RP11-346C20.1	FUS
RP11-611E13.2	FUS
RP11-304L19.5	FUS
AC005534.9	FUS
RP11-732M18.3	FUS
RP1-43E13.2	FUS
LINC00482	FUS
XXYLT1-AS2	FUS
RP11-542B15.1	FUS
RP11-313C15.1	FUS
RP11-720L2.3	FUS
CTD-2336O2.1	FUS
RP11-362A1.1	FUS
LINC00176	FUS
LINC00173	FUS
RP11-600F24.7	FUS
LINC00273	FUS
RP11-977G19.5	FUS
AC005592.2	FUS
RP11-46A10.4	FUS
SNORD3A	FUS
AC068580.6	FUS
AC068580.5	FUS
CTC-304I17.3	FUS
CTB-36H16.2	FUS
PAN3-AS1	FUS
RP11-398K22.12	FUS
AC114776.3	FUS
LINC00094	FUS
RP13-39P12.3	FUS
AC007563.5	FUS
AC009501.4	FUS
RP11-800A3.7	FUS
RP11-474D1.3	FUS
CTB-58E17.9	FUS
AL035610.2	FUS
RP11-760D2.11	FUS
AL132709.5	FUS
GAS5	FUS
CTC-454M9.1	FUS
RP11-1018N14.4	FUS
TPT1-AS1	FUS
RP13-270P17.1	FUS
RP11-139I14.2	FUS
LINC00174	FUS
ADPGK-AS1	FUS
RP11-319E16.1	FUS
AC009404.2	FUS
RP11-381K20.2	FUS
AC023128.1	FUS
RP11-862L9.3	FUS
RP11-712B9.2	FUS
A1BG-AS1	FUS
RP11-2E17.1	FUS
AC002456.2	FUS
RP3-508I15.14	FUS
RP5-1073O3.7	FUS
RP11-196G18.22	FUS
SNHG3	FUS
RP11-317N12.1	FUS
RP1-179N16.6	FUS
AC004951.6	FUS
RP11-212D3.3	FUS
RP11-1096G20.5	FUS
RP1-90J20.11	FUS
RP5-1186N24.3	FUS
RP11-20B24.4	FUS
RP11-89K21.1	FUS
C6orf47-AS1	FUS
RP11-100L22.2	FUS
AP001258.4	FUS
RP1-69D17.3	FUS
RP11-359G22.2	FUS
RP4-594I10.3	FUS
PLCB1-IT1	FUS
SENP3-EIF4A1	FUS
CTD-2524L6.3	FUS
RP11-429H9.4	FUS
RP11-958J22.1	FUS
RP11-104L21.2	FUS
RP11-293P20.4	FUS
RP5-902P8.10	FUS
RP11-445H22.4	FUS
AC018730.1	FUS
RP5-1063M23.1	FUS
RP11-1055B8.4	FUS
LPP-AS2	FUS
RP11-1055B8.3	FUS
AC020601.1	FUS
RP5-826L7.1	FUS
AC009299.3	FUS
PXN-AS1	FUS
RP11-267C16.1	FUS
RP11-1084I9.3	FUS
CTD-2006K23.1	FUS
RP11-766N7.3	FUS
TEN1-CDK3	FUS
KB-1615E4.2	FUS
RP11-206L10.9	FUS
HULC	FUS
AC074117.10	FUS
RP11-529K1.4	FUS
MIR7-3HG	FUS
AL589743.1	FUS
RP5-1172N10.2	FUS
RP11-399F4.4	FUS
CTD-3195I5.5	FUS
RP11-265N6.1	FUS
RP11-384P7.6	FUS
AC105344.2	FUS
CTBP1-AS1	FUS
AC073283.7	FUS
LINC00606	FUS
CTB-127C13.1	FUS
CTD-2311B13.7	FUS
RP11-495P10.5	FUS
RP11-70F11.11	FUS
LINC00589	FUS
AP000343.2	FUS
RP3-399L15.3	FUS
RP11-121E16.1	FUS
RP11-750H9.5	FUS
AC096559.1	FUS
RP5-968P14.2	FUS
RP11-19N8.4	FUS
AP001187.9	FUS
RP11-196G11.4	FUS
MIR600HG	FUS
RP11-353N4.1	FUS
RP11-353N4.4	FUS
RP11-344E13.3	FUS
RP11-169O17.5	FUS
MIR3180-1	FUS
RP11-389C8.2	FUS
RP11-169K16.9	FUS
U73166.2	FUS
HOXA-AS3	FUS
HOXA-AS2	FUS
RP11-173M1.4	FUS
RP11-110G21.1	FUS
LINC00334	FUS
RP11-283C24.1	FUS
ERVK13-1	FUS
RP11-105C19.2	FUS
RP11-329L6.1	FUS
RP11-173M1.8	FUS
RP11-571M6.8	FUS
AC003665.1	FUS
RP13-137A17.6	FUS
RP4-593C16.3	FUS
RP11-109G23.3	FUS
BDNF-AS	FUS
RP11-133K1.7	FUS
PITPNA-AS1	FUS
WWTR1-AS1	FUS
RP11-598F7.6	FUS
SEC24B-AS1	FUS
RP11-974F13.6	FUS
CTD-2532D12.5	FUS
AC009236.1	FUS
AC004893.11	FUS
RP1-290I10.3	FUS
CDKN2B-AS1	FUS
RP11-305E6.4	FUS
RP11-395I6.3	FUS
CTA-217C2.1	FUS
RP11-1000B6.3	FUS
AC019118.3	FUS
MALAT1	FUS
AC003991.3	FUS
AC067960.1	FUS
RP11-703M24.5	FUS
AC104809.4	FUS
AC002480.4	FUS
AC090957.2	FUS
RP11-20G6.2	FUS
RP5-968J1.1	FUS
IPO9-AS1	FUS
LINC00340	FUS
LINC00342	FUS
LINC00462	FUS
LINC00461	FUS
AC011747.7	FUS
MRVI1-AS1	FUS
RP11-350F4.2	FUS
RP11-356I2.4	FUS
RP11-345M22.2	FUS
RP11-1021N1.2	FUS
RP11-279F6.3	FUS
LINC00511	FUS
AC073871.2	FUS
RP11-21L23.2	FUS
AC005224.2	FUS
RP11-498C9.15	FUS
RP11-84E24.2	FUS
RP11-819C21.1	FUS
RP11-174G17	FUS
RP11-261C10.3	FUS
AP000487.5	FUS
RP11-219E7.1	FUS
RP11-219E7.3	FUS
AC007255.8	FUS
RP11-394I13.1	FUS
RP11-192H23.8	FUS
AL353997.3	FUS
RP11-143M1.4	FUS
OIP5-AS1	FUS
DAPK1-IT1	FUS
CTD-2517M22.14	FUS
LINC00398	FUS
RP11-893F2.9	FUS
RP11-522B15.5	FUS
RP11-307C12.11	FUS
AC121336.2	FUS
AC012309.5	FUS
CTD-2314B22.3	FUS
RP11-110I1.12	FUS
TP73-AS1	FUS
RP11-774O3.3	FUS
ENTPD3-AS1	FUS
CTD-2562J17.7	FUS
HOTAIRM1	FUS
KB-1592A4.15	FUS
CTA-204B4.6	FUS
SNHG15	FUS
SNHG11	FUS
RP11-76C10.5	FUS
SNHG12	FUS
ASMTL-AS1	FUS
CTD-2653M23.2	FUS
BCDIN3D-AS1	FUS
CTD-2306M5.1	FUS
AC011899.9	FUS
RP11-459E5.1	FUS
RP3-510L9.1	FUS
RP11-71H17.7	FUS
RP11-184M15.1	FUS
RP11-649A18.12	FUS
RP11-582J16.5	FUS
AC078883.3	FUS
LINC00494	FUS
AC093642.3	FUS
RP11-548B3.3	FUS
RP11-32B5.7	FUS
RP11-84G21.1	FUS
AC099684.1	FUS
RP5-977B1.11	FUS
FGD5-AS1	FUS
AC114788.2	FUS
RP11-206L10.11	FUS
HCG22	FUS
RP1-18D14.7	FUS
FAM225B	FUS
RP3-508I15.9	FUS
RP11-713P17.3	FUS
JPX	FUS
RP11-1149O23.3	FUS
BOLA3-AS1	FUS
RP11-849I19.1	FUS
RP11-521I2.3	FUS
AC140481.8	FUS
AC003075.4	FUS
AP000476.1	FUS
SZT2-AS1	FUS
RP11-138C9.1	FUS
TDRG1	FUS
RP11-61L19.1	FUS
RP4-784A16.4	FUS
AGAP1-IT1	FUS
AC093673.5	FUS
RP11-844P9.2	FUS
FAM66E	FUS
RP11-150D5.2	FUS
RP11-166D19.1	FUS
AC009948.5	FUS
RP11-143K11.1	FUS
CTC-281B15.1	FUS
LINC00422	FUS
LINC00421	FUS
TMEM191A	FUS
LINC00426	FUS
RP11-464C19.2	FUS
CTD-2012K14.7	FUS
RP11-305N23.1	FUS
AC159540.1	FUS
RP11-736K20.5	FUS
CTD-2023N9.1	FUS
RP11-326K13.4	FUS
RP11-761I4.3	FUS
RP11-358M11.3	FUS
RP11-6N13.1	FUS
AC093415.2	FUS
HOTAIR	FUS
AC004448.5	FUS
CTD-2377D24.4	FUS
RP3-467K16.4	FUS
RP11-16N11.2	FUS
RP11-403I13.4	FUS
RP11-218F4.1	FUS
RP4-622L5.7	FUS
RP11-712L6.7	FUS
SCARNA9	FUS
RP11-352B15.1	FUS
CTD-2516F10.2	FUS
RP11-356J5.12	FUS
LY86-AS1	FUS
RP11-403I13.8	FUS
RP11-498C9.3	FUS
RP11-265M18.2	FUS
CTB-158E9.1	FUS
CTD-2319I12.1	FUS
RP3-414A15.10	FUS
CHL1-AS2	FUS
SNHG5	FUS
RP11-876N24.2	FUS
SNHG7	FUS
SNHG6	FUS
SNHG1	FUS
LINC00339	FUS
LINC00338	FUS
DIAPH2-AS1	FUS
SNRK-AS1	FUS
RP11-611L7.1	FUS
SNHG9	FUS
SNHG8	FUS
SOX2-OT	FUS
RP4-669L17.10	FUS
SNORA71B	FUS
CTD-2339L15.1	FUS
RP11-465K1.2	FUS
RP11-666N19.1	FUS
AP000438.2	FUS
AP001271.3	FUS
NOP14-AS1	FUS
RP11-156E6.1	FUS
RP4-798C17.6	FUS
RP11-680F8.4	FUS
RP11-439E19.7	FUS
AC017099.3	FUS
RP11-513G11.1	FUS
RP11-708J19.1	FUS
RP11-553L6.5	FUS
RP11-662M24.1	FUS
CTA-397C4.2	FUS
AC007349.5	FUS
RP11-542K23.7	FUS
LARGE-IT1	FUS
AP001055.6	FUS
RP11-94H18.1	FUS
RP11-180I22.2	FUS
RP11-214L13.1	FUS
RP11-64K12.10	FUS
CTD-2135D7.2	FUS
CROCCP2	FUS
RP11-404E16.1	FUS
RP11-626I20.3	FUS
RP11-624M8.1	FUS
AC004383.4	FUS
ADAM20P1	FUS
RP11-113K21.5	FUS
RP11-1090M7.2	FUS
RP11-690I21.2	FUS
RP11-379K17.4	FUS
RP11-799B12.4	FUS
LINC00595	FUS
RP11-580I16.2	FUS
LINC00599	FUS
RP11-152H18.3	FUS
RP11-552M11.8	FUS
RP11-692D12.1	FUS
DSCR9	FUS
LINC00205	FUS
AC092620.2	FUS
RP13-131K19.2	FUS
RP11-202D1.3	FUS
RP11-308D16.4	FUS
LBX2-AS1	FUS
U82695.10	FUS
RP11-66N11.8	FUS
RP11-525K10.3	FUS
AC025171.1	FUS
RP11-228B15.4	FUS
RP11-666A1.5	FUS
RP11-244K5.1	FUS
RP11-392P7.7	FUS
CTB-114C7.3	FUS
RP11-718O11.1	FUS
RP11-673C5.2	FUS
TTC28-AS1	FUS
CTD-2349P21.9	FUS
TMEM161B-AS1	FUS
RP11-814P5.1	FUS
RP4-773N10.4	FUS
RP11-527F13.1	FUS
RP11-1336O20.2	FUS
RP11-600K15.1	FUS
RP11-178L8.5	FUS
VTRNA2-1	FUS
RP11-400N13.3	FUS
AC091132.1	FUS
RP5-882C2.2	FUS
RP11-305A4.3	FUS
ZNF503-AS1	FUS
RP11-362F19.1	FUS
RP11-687M24.4	FUS
RP11-277L2.2	FUS
RP11-982M15.2	FUS
RP11-982M15.8	FUS
CAMTA1-IT1	FUS
RP11-773D16.1	FUS
RP11-815I9.4	FUS
LINC00115	FUS
LINC00114	FUS
RP11-551L14.4	FUS
LINC00299	FUS
AC083843.1	FUS
RP11-143J12.2	FUS
AC074093.1	FUS
RP11-605F22.2	FUS
ZMYND10-AS1	FUS
RP11-762H8.3	FUS
RPPH1	FUS
RP11-727F15.9	FUS
CTA-445C9.15	FUS
MIR4519	FUS
RP11-796E2.4	FUS
RP11-15B17.1	FUS
RP11-384K6.6	FUS
RP11-76N22.2	FUS
RP11-446F17.3	FUS
CTD-2049J23.2	FUS
RP11-23P13.6	FUS
RP11-263K19.4	FUS
RP11-983P16.4	FUS
CSPG4P5	FUS
LL22NC03-86G7.1	FUS
AC016683.6	FUS
RP11-13L2.4	FUS
NEAT1	FUS
AC137723.5	FUS
RP11-61I13.3	FUS
AC006019.3	FUS
RPL34-AS1	FUS
RP11-624L4.1	FUS
RP11-620J15.3	FUS
RP5-991G20.4	FUS
RP11-1379J22.5	FUS
RP11-24M17.4	FUS
SCARNA10	FUS
LINC00475	FUS
LINC00476	FUS
RP13-507I23.1	FUS
AC079779.7	FUS
LINC00479	FUS
RP11-63P12.6	FUS
RP11-204M4.2	FUS
AC005154.6	FUS
GFOD1-AS1	FUS
RP11-496I9.1	FUS
RP11-731J8.2	FUS
A2M-AS1	FUS
ARHGEF7-AS2	FUS
RP11-356K23.1	FUS
hsa-mir-142	FUS
RP11-50C13.2	FUS
RP3-445N2.1	FUS
CTD-3126B10.1	FUS
RP11-217B1.2	FUS
HOXA11-AS	FUS
RP4-694B14.5	FUS
AC024560.2	FUS
RP11-242F11.2	FUS
RP11-554A11.6	FUS
RP5-1085F17.3	FUS
RP11-38P22.2	FUS
AC012507.3	FUS
RP4-756G23.5	FUS
AC004463.6	FUS
RMST	FUS
RP11-3P22.1	FUS
RP11-111F5.4	FUS
RP11-471J12.1	FUS
RP11-2A4.3	FUS
AC006196.1	FUS
RP11-2C24.6	FUS
CTB-31O20.2	FUS
RP11-360A18.2	FUS
RP11-473M20.9	FUS
RP11-479I1.4	FUS
RP11-473M20.7	FUS
AC013402.2	FUS
RP11-230B22.1	FUS
RP11-489G11.3	FUS
RP11-18H7.1	FUS
RP11-236J17.5	FUS
RP11-469H8.6	FUS
RP3-468B3.2	FUS
AC079767.2	FUS
USP12-AS1	FUS
MAFG-AS1	FUS
SNHG10	FUS
THAP7-AS1	FUS
RP11-488C13.5	FUS
RP11-506M13.3	FUS
AC005324.6	FUS
TM4SF19-AS1	FUS
RP11-353N14.4	FUS
RP11-353N14.3	FUS
AC016735.3	FUS
RP1-39G22.7	FUS
RP11-64K12.2	FUS
RP11-110H1.8	FUS
CTD-2514K5.2	FUS
RP11-589P10.5	FUS
RP1-90G24.10	FUS
CTD-2514K5.4	FUS
RP11-37B2.1	FUS
RP5-1097P24.1	FUS
RP11-324E6.6	FUS
RP11-155L15.1	FUS
EPB41L4A-AS1	FUS
VWC2L-IT1	FUS
AC007682.1	FUS
HCG25	FUS
AATK-AS1	FUS
RP11-149I23.3	FUS
RP1-140K8.5	FUS
THAP9-AS1	FUS
SBF2-AS1	FUS
XXyac-YX155B6.6	FUS
CHRM3-AS2	FUS
RP11-65J3.1	FUS
RP11-446H18.3	FUS
RP11-856B14.1	FUS
RP11-438E5.1	FUS
LINC00152	FUS
LINC00623	FUS
LINC00622	FUS
RP11-223I10.1	FUS
RP13-379O24.2	FUS
PCBP1-AS1	FUS
RP11-334C17.5	FUS
RP11-549B18.1	FUS
RP11-304L19.12	FUS
DGCR5	FUS
RP11-524F11.2	FUS
CTD-2517M22.17	FUS
LA16c-313D11.12	FUS
RP11-552M11.4	FUS
DLEU2	FUS
RP11-856M7.6	FUS
RP11-29B9.2	FUS
AC108142.1	FUS
RP11-340F14.5	FUS
RP11-295D4.1	FUS
CTD-2003C8.1	FUS
RP4-794H19.2	FUS
RP11-752G15.6	FUS
RP1-28O10.1	FUS
RP11-403P17.2	FUS
TRAF3IP2-AS1	FUS
AC137934.1	FUS
GRM7-AS3	FUS
RP11-69E11.4	FUS
RP11-147G16.1	FUS
RP1-197B17.3	FUS
RP11-395B7.7	FUS
AC074138.3	FUS
LA16c-4G1.3	FUS
AC046143.3	FUS
RP4-738P15.1	FUS
AC012456.3	FUS
FLI1-AS1	FUS
GS1-465N13.1	FUS
RP11-1007O24.3	FUS
RP11-383J24.5	FUS
RP11-287A8.6	FUS
AC087294.2	FUS
AC092162.1	FUS
RP11-358M3.1	FUS
AC008154.5	FUS
RP11-46D6.1	FUS
DBH-AS1	FUS
CTC-774J1.2	FUS
LINC00343	FUS
RP11-903H12.3	FUS
DHRS4-AS1	FUS
RP11-283I3.6	FUS
LOXL1-AS1	FUS
AC016907.3	FUS
RP11-399O19.8	FUS
MIAT	FUS
AF064858.11	FUS
RP11-203J24.8	FUS
LSAMP-AS3	FUS
RP11-462L8.1	FUS
RP11-145F16.2	FUS
AC097495.2	FUS
RP11-96H19.1	FUS
RP11-34P13.7	FUS
RP11-449L23.3	FUS
RP11-305L7.1	FUS
PVT1	FUS
RP11-45I20.1	FUS
CTC-428G20.3	FUS
RP11-30P6.6	FUS
RP11-235E17.6	FUS
MIR4313	FUS
IQCH-AS1	FUS
TPTEP1	FUS
NDUFB2-AS1	FUS
CTB-109A12.1	FUS
RP11-58E21.4	FUS
RP11-231E4.4	FUS
RP1-212P9.2	FUS
SERHL	FUS
RP11-666A20.4	FUS
AC004540.5	FUS
LL0XNC01-250H12.2	FUS
RNF216-IT1	FUS
MIR22HG	FUS
LINC00271	FUS
MIR143HG	FUS
RP11-909M7.3	FUS
XXbac-BPG300A18.13	FUS
CTB-131B5.4	FUS
LA16c-313D11.9	FUS
AC011343.1	FUS
RP11-492E3.1	FUS
RP11-580I1.3	FUS
RP11-488C13.4	FUS
CTD-2192J16.11	FUS
RP11-48B3.4	FUS
CTC-297N7.5	FUS
RP11-54A4.2	FUS
DIO3OS	FUS
AC009506.1	FUS
RP11-265N7.2	FUS
AC007405.8	FUS
RP11-493K23.1	FUS
RP11-174G6.5	FUS
RP4-714D9.5	FUS
RP1-140A9.1	FUS
LINC00649	FUS
SMAD5-AS1	FUS
RP11-641A6.2	FUS
CTA-29F11.1	FUS
RP11-473I1.9	FUS
MATN1-AS1	FUS
RP3-473L9.4	FUS
CECR3	FUS
RP11-521C20.3	FUS
AC002117.1	FUS
CECR7	FUS
RP11-1223D19.1	FUS
KCNQ1OT1	FUS
WI2-81516E3.1	FUS
RP11-135J2.4	FUS
FAM225A	FUS
AP001347.6	FUS
RP11-266K4.9	FUS
AC017116.8	FUS
MCM3AP-AS1	FUS
CTD-2335A18.1	FUS
RP11-849H4.4	FUS
AC073479.1	FUS
ZNRD1-AS1	FUS
JAZF1-AS1	FUS
HCG18	FUS
RP11-96D1.10	FUS
CTD-2058B24.2	FUS
RP11-467D6.1	FUS
RP11-50E11.3	FUS
HCG11	FUS
LINC00106	FUS
EMX2OS	FUS
LINC00263	FUS
LINC00265	FUS
AC058791.1	FUS
AC058791.2	FUS
RP11-311F12.1	FUS
RP11-134G8.8	FUS
CTD-2517M14.5	FUS
RP11-480A16.1	FUS
LNX1-AS1	FUS
RP11-755F10.1	FUS
RP11-510M2.9	FUS
RP11-705O3.1	FUS
CTD-2574D22.4	FUS
WDR86-AS1	FUS
CTD-2231H16.1	FUS
RP11-325L7.1	FUS
FOXD2-AS1	FUS
RP11-524G24.2	FUS
AC074183.4	FUS
AC114808.2	FUS
AC093627.7	FUS
LHFPL3-AS1	FUS
H1FX-AS1	FUS
RP5-837I24.4	FUS
RP11-61L14.6	FUS
RP11-432I5.2	FUS
RP11-20I23.8	FUS
AC115115.2	FUS
RP11-728F11.4	FUS
RP11-244O19.1	FUS
UBAC2-AS1	FUS
LINC00565	FUS
LINC00607	FUS
RP11-445F12.1	FUS
LEF1-AS1	FUS
RP11-116G8.5	FUS
RP11-134O21.1	FUS
RP5-1007M22.2	FUS
hsa-mir-133a-1	FUS
RP11-2F9.4	FUS
AC097662.2	FUS
AC142119.1	FUS
GPC6-AS2	FUS
RP11-304M2.2	FUS
AP006222.2	FUS
RP3-400B16.1	FUS
RP11-93L9.1	FUS
CTD-2651B20.7	FUS
AC002398.5	FUS
RP11-597D13.9	FUS
RP11-758N13.1	FUS
RP3-395M20.8	FUS
RP4-565E6.1	FUS
AC012594.1	FUS
RP11-603J24.5	FUS
BZRAP1-AS1	FUS
RP4-717I23.3	FUS
FAM138E	FUS
CTD-2297D10.2	FUS
AC113618.1	FUS
LINC00310	FUS
LINC00313	FUS
INTS6-AS1	FUS
RP4-791M13.3	FUS
RP11-557H15.2	FUS
RP11-81H14.2	FUS
TERC	XRCC6
CTD-2270L9.4	UPF1
CTD-2270L9.4	NUFIP2
CTD-2270L9.4	DGCR8
RP11-89K21.1	UPF1
RP11-89K21.1	DGCR8
RP1-46F2.2	UPF1
RP1-46F2.2	TIAL1
SOCS2-AS1	UPF1
SOCS2-AS1	DGCR8
MYCNOS	G3BP1
MYCNOS	SARNP
MYCNOS	MYCN
MYCNOS	MAP4
MYCNOS	GSK3B
RP11-213H15.3	UPF1
RP11-213H15.3	TIAL1
RP11-213H15.3	DGCR8
DIO3OS	UPF1
DIO3OS	DGCR8
RP1-228H13.5	ZC3H7B
RP1-228H13.5	LIN28B
RP1-228H13.5	HNRNPC
RP1-228H13.5	IGF2BP3
RP1-228H13.5	IGF2BP2
RP1-228H13.5	UPF1
RP1-228H13.5	NUFIP2
CTBP1-AS1	PSIP1
CTBP1-AS1	TIAL1
CTBP1-AS1	PUM2
CTBP1-AS1	LIN28B
CTBP1-AS1	IGF2BP1
CTBP1-AS1	IGF2BP3
CTBP1-AS1	IGF2BP2
CTBP1-AS1	DGCR8
CTBP1-AS1	UPF1
CTBP1-AS1	NUFIP2
RP11-1007O24.2	UPF1
RP11-1007O24.3	UPF1
RP11-1007O24.3	IGF2BP1
RP11-1007O24.3	TIA1
RP11-1007O24.3	HNRNPC
RP11-345M22.2	UPF1
GAS5	NR3C1
RP11-86H7.1	UPF1
OIP5-AS1	IGF2BP1
OIP5-AS1	IGF2BP3
OIP5-AS1	IGF2BP2
OIP5-AS1	FXR1
OIP5-AS1	HNRNPC
OIP5-AS1	TIA1
OIP5-AS1	TIAL1
OIP5-AS1	FXR2
OIP5-AS1	LIN28B
OIP5-AS1	NUFIP2
OIP5-AS1	TNRC6A
OIP5-AS1	PSIP1
OIP5-AS1	PUM2
OIP5-AS1	TAF15
OIP5-AS1	DGCR8
OIP5-AS1	UPF1
OIP5-AS1	ZC3H7B
OIP5-AS1	CAPRIN1
OIP5-AS1	LIN28A
OIP5-AS1	MOV10
TERC	GTF2B
RP11-323F5.2	TIA1
RP11-323F5.2	TIAL1
BCDIN3D-AS1	UPF1
HOTAIR	H3F3A
KCNQ1OT1	H3F3A
RP11-582J16.3	UPF1
RAB11B-AS1	UPF1
RAB11B-AS1	HNRNPC
HOTAIR	HIF1A
NEAT1	HIF1A
HOTAIR	FOXA2
TERC	HNRNPA1
RMST	HNRNPA2B1
RP11-282O18.3	HNRNPC
AC074117.10	HNRNPC
DDX39B-AS1	HNRNPC
RP11-638I2.2	HNRNPC
RP11-473M20.14	HNRNPC
RP11-98I9.4	HNRNPC
MCM3AP-AS1	HNRNPC
C17orf76-AS1	HNRNPC
RP5-1086K13.1	HNRNPC
RP13-15E13.1	HNRNPC
RP5-991G20.1	HNRNPC
RP11-705O3.1	HNRNPC
FTX	HNRNPC
RP11-18F14.2	HNRNPC
RP11-412D9.4	HNRNPC
RP11-214C8.5	HNRNPC
RP11-446H18.3	HNRNPC
RP11-10K16.1	HNRNPC
AC093391.2	HNRNPC
RP11-637A17.2	HNRNPC
RP11-405O10.2	HNRNPC
TUG1	HNRNPC
RP11-27I1.2	HNRNPC
CTC-425O23.2	HNRNPC
ENO1-AS1	HNRNPC
AC009948.5	HNRNPC
RP11-226L15.5	HNRNPC
SIK3-IT1	HNRNPC
RP11-469M7.1	HNRNPC
RP11-112L6.4	HNRNPC
RP11-346C20.1	HNRNPC
RP11-304L19.5	HNRNPC
SNORD3A	HNRNPC
LINC00174	HNRNPC
RP11-196G18.22	HNRNPC
RP11-672A2.1	HNRNPC
PAN3-AS1	HNRNPC
LINC00094	HNRNPC
TPT1-AS1	HNRNPC
AC009404.2	HNRNPC
RP11-862L9.3	HNRNPC
Z83851.1	HNRNPC
RP1-90J20.11	HNRNPC
RP11-449P15.1	HNRNPC
RP11-983P16.4	HNRNPC
RP11-355O1.11	HNRNPC
SENP3-EIF4A1	HNRNPC
RP11-1055B8.4	HNRNPC
LPP-AS2	HNRNPC
UCA1	HNRNPC
RP11-386G11.10	HNRNPC
PHKA2-AS1	HNRNPC
RP5-1160K1.3	HNRNPC
AC108142.1	HNRNPC
SNHG3	HNRNPC
RP11-752G15.6	HNRNPC
RP11-182I10.3	HNRNPC
RP11-95P2.1	HNRNPC
ERVK13-1	HNRNPC
RP11-173M1.8	HNRNPC
PRR7-AS1	HNRNPC
RP11-133K1.7	HNRNPC
GAS5	HNRNPC
RP11-974F13.6	HNRNPC
RP11-488L18.10	HNRNPC
RP1-290I10.6	HNRNPC
AC004893.11	HNRNPC
MALAT1	HNRNPC
RP11-874J12.4	HNRNPC
FBXL19-AS1	HNRNPC
RP3-341D10.4	HNRNPC
RP11-426L16.8	HNRNPC
WWTR1-AS1	HNRNPC
RP11-350F4.2	HNRNPC
RP11-819C21.1	HNRNPC
RP11-299M14.2	HNRNPC
RP11-261C10.3	HNRNPC
ZNRD1-AS1	HNRNPC
RP13-582O9.5	HNRNPC
AC131097.3	HNRNPC
ARID4B-IT1	HNRNPC
TP73-AS1	HNRNPC
RP11-217B1.2	HNRNPC
CTA-204B4.6	HNRNPC
AC000068.5	HNRNPC
SNHG15	HNRNPC
SNHG10	HNRNPC
SNHG12	HNRNPC
PCBP1-AS1	HNRNPC
RP11-325K4.2	HNRNPC
RP11-476K15.1	HNRNPC
RP11-676J12.4	HNRNPC
RP11-244O19.1	HNRNPC
RP11-649A18.7	HNRNPC
FGD5-AS1	HNRNPC
JPX	HNRNPC
RP11-274H2.5	HNRNPC
RP4-564F22.2	HNRNPC
RP11-108M9.3	HNRNPC
RP11-166D19.1	HNRNPC
AC156455.1	HNRNPC
RP11-363E7.4	HNRNPC
HOTAIR	HNRNPC
CTD-2013N24.2	HNRNPC
SCARNA9	HNRNPC
RP11-452L6.5	HNRNPC
SNHG5	HNRNPC
SNHG7	HNRNPC
SNHG6	HNRNPC
SNHG1	HNRNPC
LINC00339	HNRNPC
LINC00338	HNRNPC
SNHG8	HNRNPC
HCG11	HNRNPC
RP11-680F8.4	HNRNPC
AC017099.3	HNRNPC
HOTAIRM1	HNRNPC
RP11-553L6.5	HNRNPC
AP001469.7	HNRNPC
RP11-113K21.5	HNRNPC
RP11-308D16.4	HNRNPC
RP11-552M11.4	HNRNPC
CTD-2283N19.1	HNRNPC
AC025171.1	HNRNPC
TMEM161B-AS1	HNRNPC
RP4-773N10.4	HNRNPC
RP5-882C2.2	HNRNPC
RP11-384J4.1	HNRNPC
RP11-197P3.5	HNRNPC
RP11-318A15.2	HNRNPC
RP11-16E18.3	HNRNPC
AC083843.1	HNRNPC
CTA-445C9.15	HNRNPC
DLEU2	HNRNPC
AC016683.6	HNRNPC
NEAT1	HNRNPC
RP1-80N2.3	HNRNPC
LINC00470	HNRNPC
LINC00472	HNRNPC
SCARNA10	HNRNPC
LINC00478	HNRNPC
AC005154.6	HNRNPC
CTB-131B5.4	HNRNPC
TERC	HNRNPC
RSBN1L-AS1	HNRNPC
RP11-147L13.2	HNRNPC
RP11-479I1.4	HNRNPC
RP1-68D18.2	HNRNPC
RP11-18H7.1	HNRNPC
CTB-31O20.2	HNRNPC
THAP7-AS1	HNRNPC
AC018737.1	HNRNPC
RP11-356M20.3	HNRNPC
RP1-39G22.7	HNRNPC
RP11-64K12.2	HNRNPC
RP11-37B2.1	HNRNPC
EPB41L4A-AS1	HNRNPC
THAP9-AS1	HNRNPC
RP1-223E5.4	HNRNPC
CTC-471J1.2	HNRNPC
RP11-856B14.1	HNRNPC
CTD-2653M23.2	HNRNPC
LA16c-313D11.12	HNRNPC
RP11-727A23.5	HNRNPC
CTD-2003C8.1	HNRNPC
AC002310.12	HNRNPC
TRAF3IP2-AS1	HNRNPC
RP11-65J21.3	HNRNPC
CTA-14H9.5	HNRNPC
AC016747.3	HNRNPC
RP11-85F14.5	HNRNPC
RP11-429J17.6	HNRNPC
RP11-305E6.4	HNRNPC
RP11-328M4.2	HNRNPC
PVT1	HNRNPC
CTC-497E21.4	HNRNPC
TTC28-AS1	HNRNPC
RP11-820L6.1	HNRNPC
RP11-174G6.5	HNRNPC
RP4-714D9.5	HNRNPC
RP11-151N17.1	HNRNPC
RP11-498C9.15	HNRNPC
RP11-473I1.9	HNRNPC
AC010761.6	HNRNPC
HCG18	HNRNPC
RP11-96D1.10	HNRNPC
RP11-156E6.1	HNRNPC
LINC00263	HNRNPC
AC058791.1	HNRNPC
AC058791.2	HNRNPC
RP11-480A16.1	HNRNPC
MIR143HG	HNRNPC
CTD-2574D22.4	HNRNPC
RP11-13N13.2	HNRNPC
RP11-325L7.1	HNRNPC
RP5-1085F17.3	HNRNPC
CTA-292E10.6	HNRNPC
RP11-517P14.2	HNRNPC
LINC00313	HNRNPC
CTD-2651B20.6	HNRNPC
MALAT1	HNRNPD
NEAT1	HNRNPD
HOXA11-AS	HOXA11
RP11-317N12.1	UPF1
CTB-178M22.2	UPF1
RP11-815I9.4	PSIP1
RP11-815I9.4	ZC3H7B
RP11-815I9.4	FXR2
RP11-815I9.4	LIN28A
RP11-815I9.4	IGF2BP3
RP11-815I9.4	NUFIP2
RP11-620J15.2	DGCR8
RP11-488I20.9	DGCR8
IFNG-AS1	IFNG
GAS5	IGF1R
HULC	IGFBP1
RP5-1085F17.3	ZC3H7B
RP5-1085F17.3	FXR2
RP5-1085F17.3	MOV10
RP5-1085F17.3	IGF2BP1
RP5-1085F17.3	IGF2BP3
RP5-1085F17.3	IGF2BP2
RP5-1085F17.3	LIN28B
RP5-1085F17.3	FXR1
RP5-1085F17.3	UPF1
RP5-1085F17.3	NUFIP2
RP5-1085F17.3	DGCR8
RP5-1085F17.3	TNRC6A
MEG3	ILF3
XIST	JARID2
HOTAIR	JARID2
TUG1	JARID2
MEG3	JARID2
CDKN2B-AS1	JARID2
RP11-429J17.7	UPF1
RP11-429J17.6	UPF1
RP11-429J17.6	TIA1
RP11-429J17.6	NUFIP2
HOTAIR	KCNJ8
KCNQ1OT1	KCNQ1
RP4-794H19.1	UPF1
TEN1-CDK3	UPF1
TEN1-CDK3	NUFIP2
TEN1-CDK3	DGCR8
CTB-118N6.3	DGCR8
RP11-351I24.1	TIAL1
AC115115.2	LIN28B
MALAT1	LTBP3
EPB41L4A-AS1	CAPRIN1
THAP9-AS1	CAPRIN1
RP11-13N13.2	CAPRIN1
HOTAIRM1	CAPRIN1
CTA-204B4.6	CAPRIN1
XIST	CAPRIN1
RP11-644F5.11	CAPRIN1
TUG1	CAPRIN1
AC074183.4	CAPRIN1
LINC00467	CAPRIN1
RPPH1	CAPRIN1
DANCR	CAPRIN1
CTC-228N24.3	CAPRIN1
SNHG15	CAPRIN1
SENP3-EIF4A1	CAPRIN1
C17orf76-AS1	CAPRIN1
RP11-169K16.9	CAPRIN1
RP3-327A19.5	CAPRIN1
LINC00493	CAPRIN1
HOXA-AS3	CAPRIN1
FGD5-AS1	CAPRIN1
GAS5	CAPRIN1
RP11-156E6.1	CAPRIN1
MALAT1	CAPRIN1
SNHG5	CAPRIN1
JPX	CAPRIN1
SNHG6	CAPRIN1
SNHG1	CAPRIN1
LINC00338	CAPRIN1
SNHG9	CAPRIN1
SNHG8	CAPRIN1
DANCR	MAF
MEG3	MDM2
DBH-AS1	MAP3K5
MEG3	MET
GAS5	MKI67
HOTAIR	MLL
GAS5	MMP2
CDKN2B-AS1	MMP3
UCA1	MMP14
RP11-282O18.3	MOV10
HCG11	MOV10
SENP3-EIF4A1	MOV10
C17orf76-AS1	MOV10
SNHG6	MOV10
SNHG1	MOV10
RP11-395B7.7	MOV10
LINC00338	MOV10
SNHG8	MOV10
RP11-156E6.1	MOV10
CTA-14H9.5	MOV10
XIST	MOV10
RP11-705O3.1	MOV10
RP1-239B22.5	MOV10
RP11-283C24.1	MOV10
LINC00205	MOV10
RP11-18F14.2	MOV10
GAS5	MOV10
MALAT1	MOV10
RP11-404F10.2	MOV10
AC074183.4	MOV10
RP11-498C9.15	MOV10
RP11-473I1.9	MOV10
TUG1	MOV10
FGD5-AS1	MOV10
RP5-991G20.4	MOV10
RP11-350F4.2	MOV10
RP11-13N13.2	MOV10
CTA-204B4.6	MOV10
SNORD3A	MOV10
RP11-38P22.2	MOV10
RP11-196G18.22	MOV10
RP11-479I1.4	MOV10
RP11-64K12.2	MOV10
RP11-783K16.13	UPF1
RP11-800A3.4	UPF1
RP11-800A3.7	UPF1
RP4-813D12.3	UPF1
MIR155HG	MYB
MALAT1	MYBL2
DANCR	MYC
SNHG15	MYC
LPP-AS2	MYC
PVT1	MYC
MCM3AP-AS1	MYC
LINC00467	MYCN
PVT1	MYCN
RP11-354M20.3	UPF1
ITGB2-AS1	DGCR8
LINC-ROR	NFE2L2
IFNG-AS1	NFKB1
TERC	NFYA
TERC	NFYB
TERC	NFYC
PVT1	NOP2
NEAT1	NONO
RP11-350F4.2	TIA1
RP11-350F4.2	TIAL1
RP11-350F4.2	QKI
RP11-350F4.2	LIN28B
RP11-350F4.2	IGF2BP1
RP11-350F4.2	IGF2BP3
RP11-350F4.2	IGF2BP2
RP11-350F4.2	UPF1
RP11-350F4.2	LIN28A
RP11-350F4.2	NUFIP2
RP11-350F4.2	ZC3H7B
RP11-2E17.1	DGCR8
GAS5	YBX1
PCBP1-AS1	TIA1
PCBP1-AS1	TIAL1
PCBP1-AS1	PSIP1
PCBP1-AS1	FXR2
PCBP1-AS1	LIN28B
PCBP1-AS1	DGCR8
PCBP1-AS1	UPF1
PCBP1-AS1	LIN28A
PCBP1-AS1	NUFIP2
MEG3	PABPC3
DLEU2	PAX5
HOTAIR	PCBP1
RP11-761I4.3	UPF1
HOXB-AS3	LIN28B
HOXB-AS3	LIN28A
TUG1	PKD2
MALAT1	PKD2
DGCR5	PSIP1
DGCR5	LIN28A
DGCR5	UPF1
DGCR5	REST
DGCR5	NUFIP2
AC124789.1	UPF1
HOTAIRM1	POLR2A
NEAT1	POLR2A
RP13-638C3.4	UPF1
LINC-ROR	POU5F1
RP5-991G20.1	UPF1
RP5-991G20.1	TAF15
RP5-991G20.4	LIN28B
RP5-991G20.4	LIN28A
RP5-991G20.4	IGF2BP1
RP5-991G20.4	IGF2BP3
RP5-991G20.4	IGF2BP2
RP5-991G20.4	UPF1
RP5-991G20.4	NUFIP2
RP11-752G15.6	PSIP1
RP11-752G15.6	TIA1
RP11-752G15.6	TIAL1
RP11-752G15.6	UPF1
RP11-752G15.6	LIN28A
RP11-613M10.6	UPF1
RP11-397D12.6	IGF2BP2
UCA1	PTBP1
LINC-ROR	PTBP1
TUG1	PTEN
AC087294.2	UPF1
AC087294.2	DGCR8
AC011752.1	LIN28B
MEG3	RAC1
RP11-492E3.1	UPF1
RP11-492E3.1	TIAL1
RP11-492E3.1	DGCR8
AC074183.4	PSIP1
AC074183.4	LIN28B
AC074183.4	LIN28A
AC074183.4	UPF1
AC074183.4	NUFIP2
RP11-498C9.15	TIA1
RP11-498C9.15	TIAL1
RP11-498C9.15	FXR2
RP11-498C9.15	LIN28B
RP11-498C9.15	IGF2BP3
RP11-498C9.15	FXR1
RP11-498C9.15	UPF1
RP11-498C9.15	LIN28A
RP11-498C9.15	NUFIP2
RP11-84G21.1	UPF1
RP11-84G21.1	PSIP1
RP11-282O18.3	UPF1
RP11-156P1.3	UPF1
RP11-25K19.1	UPF1
AC021188.4	UPF1
AC104820.2	UPF1
RP11-383C5.4	UPF1
RP5-1042I8.7	UPF1
RP11-473M20.16	UPF1
RP11-473M20.14	UPF1
RP11-284F21.7	UPF1
RP5-890E16.2	UPF1
RP3-399L15.3	UPF1
DANCR	UPF1
RP11-98I9.4	UPF1
MCM3AP-AS1	UPF1
MIR137HG	UPF1
PRKAG2-AS1	UPF1
C17orf76-AS1	UPF1
AC007246.3	UPF1
RP11-90D4.2	UPF1
RP13-15E13.1	UPF1
RP11-353B9.1	UPF1
RP11-839D17.3	UPF1
RP11-95P2.1	UPF1
AC003665.1	UPF1
RP11-13N13.2	UPF1
RP11-160O5.1	UPF1
RP11-706O15.3	UPF1
RP11-174G6.5	UPF1
RP1-163G9.1	UPF1
CTD-3184A7.4	UPF1
XIST	UPF1
RP11-644F5.11	UPF1
LINC00525	UPF1
LINC00520	UPF1
RP4-816N1.6	UPF1
RP11-622K12.1	UPF1
RP11-611O2.5	UPF1
CTC-228N24.3	UPF1
RP11-134G8.8	UPF1
C6orf3	UPF1
RP11-158K1.3	UPF1
Z97634.5	UPF1
FTX	UPF1
RP1-80B9.2	UPF1
RP11-701P16.5	UPF1
RP11-191G24.1	UPF1
RP11-18F14.2	UPF1
RP11-554A11.6	UPF1
AC074389.9	UPF1
RP11-701H24.4	UPF1
RP11-629O1.2	UPF1
RP11-30K9.6	UPF1
KB-1460A1.5	UPF1
RP11-817O13.8	UPF1
PRKAR2A-AS1	UPF1
RP11-10K16.1	UPF1
AC093391.2	UPF1
AC009133.14	UPF1
CYP1B1-AS1	UPF1
GNAS-AS1	UPF1
RP11-404F10.2	UPF1
TTC28-AS1	UPF1
TUG1	UPF1
RP11-568N6.1	UPF1
RP11-110G21.1	UPF1
CTD-2267D19.2	UPF1
RP11-27I1.2	UPF1
DNM1P35	UPF1
RP11-77H9.2	UPF1
RP11-697E2.4	UPF1
RP11-4O1.2	UPF1
RP11-159F24.1	UPF1
RP11-108O10.2	UPF1
RP11-490M8.1	UPF1
RP11-585P4.5	UPF1
ARHGEF26-AS1	UPF1
RPS10P7	UPF1
RP11-226L15.5	UPF1
LINC00511	UPF1
RP11-469M7.1	UPF1
AC073333.8	UPF1
RP11-346C20.1	UPF1
RP11-589P10.5	UPF1
RP11-184I16.4	UPF1
RP11-304L19.5	UPF1
AC005534.9	UPF1
RP11-732M18.3	UPF1
RP11-542B15.1	UPF1
DLG1-AS1	UPF1
CTD-2336O2.1	UPF1
AC127904.2	UPF1
LINC00174	UPF1
LINC00173	UPF1
RP11-600F24.7	UPF1
RP11-977G19.5	UPF1
HOTAIR	UPF1
SNORD3A	UPF1
AC098820.3	UPF1
CTB-36H16.2	UPF1
RP11-1100L3.8	UPF1
LINC00094	UPF1
RP11-65J3.1	UPF1
RP11-319G6.1	UPF1
AC009501.4	UPF1
XXbac-BPG181M17.6	UPF1
RP3-512B11.3	UPF1
AC007391.2	UPF1
TPT1-AS1	UPF1
RP11-206L10.11	UPF1
AC009404.2	UPF1
RP11-381K20.2	UPF1
AC002454.1	UPF1
RP11-667M19.2	UPF1
CTC-205M6.5	UPF1
CTD-2015H6.3	UPF1
RP11-482D24.3	UPF1
RP11-285F7.2	UPF1
RP11-196G18.22	UPF1
Z83851.1	UPF1
Z83851.4	UPF1
RP11-1096G20.5	UPF1
RP1-90J20.11	UPF1
RP5-1186N24.3	UPF1
RP11-203J24.8	UPF1
RP11-983P16.4	UPF1
RP11-417E7.1	UPF1
RP11-355O1.11	UPF1
SENP3-EIF4A1	UPF1
RP13-20L14.6	UPF1
RP11-46A10.4	UPF1
RP5-902P8.10	UPF1
RP11-295G20.2	UPF1
RP11-347C12.10	UPF1
LPP-AS2	UPF1
RP11-533E19.5	UPF1
UCA1	UPF1
RP11-386G11.10	UPF1
AC009299.3	UPF1
PXN-AS1	UPF1
RP11-108M12.3	UPF1
TMEM44-AS1	UPF1
AC074117.10	UPF1
RP5-1160K1.3	UPF1
AL589743.1	UPF1
RP11-265N6.1	UPF1
TOPORS-AS1	UPF1
RP4-798A10.2	UPF1
AC068039.4	UPF1
GS1-393G12.12	UPF1
RP11-166P13.4	UPF1
AC108142.1	UPF1
RP11-53O19.1	UPF1
RP5-884M6.1	UPF1
CTD-2256P15.2	UPF1
SNHG3	UPF1
RP11-196G11.4	UPF1
RP11-254F7.2	UPF1
RP11-344E13.3	UPF1
AC093818.1	UPF1
HOXA-AS4	UPF1
RP11-169K16.9	UPF1
HOXA-AS3	UPF1
HOXA-AS2	UPF1
LINC00518	UPF1
RP11-283C24.1	UPF1
ERVK13-1	UPF1
RP11-856F16.2	UPF1
RP11-329L6.1	UPF1
RP11-173M1.8	UPF1
RP11-611E13.2	UPF1
RP13-516M14.4	UPF1
BDNF-AS	UPF1
PITPNA-AS1	UPF1
GAS5	UPF1
SEC24B-AS1	UPF1
RP11-488L18.10	UPF1
RP1-290I10.6	UPF1
RP11-354A16.2	UPF1
CDKN2B-AS1	UPF1
CTA-217C2.1	UPF1
MALAT1	UPF1
RP11-874J12.4	UPF1
RP11-426L16.3	UPF1
FBXL19-AS1	UPF1
RP11-11N9.4	UPF1
RP3-341D10.4	UPF1
RP1-90J20.8	UPF1
WWTR1-AS1	UPF1
AC011747.7	UPF1
ENTPD3-AS1	UPF1
RP11-21L23.3	UPF1
RP11-1149O23.3	UPF1
RP11-73K9.2	UPF1
RP11-819C21.1	UPF1
RP11-261C10.3	UPF1
ZNRD1-AS1	UPF1
CTD-2135D7.2	UPF1
RP3-475N16.1	UPF1
RP11-379K17.4	UPF1
DSCAM-AS1	UPF1
RP11-498D10.6	UPF1
RP11-110I1.12	UPF1
TP73-AS1	UPF1
RP11-774O3.3	UPF1
KB-1592A4.15	UPF1
RP11-217B1.2	UPF1
CTA-204B4.6	UPF1
SNHG15	UPF1
SNHG11	UPF1
SNHG10	UPF1
SNHG12	UPF1
RP11-677M14.3	UPF1
RP11-325K4.2	UPF1
RP11-476K15.1	UPF1
MYLK-AS1	UPF1
CTD-2547L16.1	UPF1
RP11-452L6.1	UPF1
RP11-452L6.5	UPF1
MIR22HG	UPF1
RP11-649A18.7	UPF1
RP11-561C5.6	UPF1
RP11-96D1.10	UPF1
RP11-467D6.1	UPF1
RP11-68I3.4	UPF1
RP11-312B8.1	UPF1
LINC00163	UPF1
[truncated: 1,999 more rows]
