# Supplementary material for: Network Diffusion Approach to Predict LncRNA Disease Associations Using Multi-Type Biological Networks: LION
Source: Front Physiol. 2019 Jul 16;10:888. doi: 10.3389/fphys.2019.00888 (PMC6646690; doi:10.3389/fphys.2019.00888)
Supplement: TABLE S2 — Dataset of protein-protein interactions. Contains 217,160 interactions between 15,961 proteins. [file Table_2.csv]

A1BG	ANXA7
A1BG	ABCC6
A1BG	CDKN1A
A1BG	GRB7
A1BG	LGALS3
A1BG	NRF1
A1BG	SMN1
A1BG	SNCA
A1BG	TK1
A1BG	CRISP3
A1BG	PRDX4
A1BG	SETD7
A2M	ACTB
A2M	ALPP
A2M	AMBP
A2M	SLC25A5
A2M	SLC25A6
A2M	ANXA6
A2M	ANXA7
A2M	APOD
A2M	APOE
A2M	APP
A2M	KLK3
A2M	STS
A2M	ASAH1
A2M	ATP1A1
A2M	ATP5A1
A2M	ATP5B
A2M	ATP6V1A
A2M	ATP6V1B2
A2M	AZU1
A2M	B2M
A2M	CAPN6
A2M	SCARB2
A2M	CDC42
A2M	CDK7
A2M	CDKN1A
A2M	CFTR
A2M	TPP1
A2M	CPB2
A2M	CTSB
A2M	CTSE
A2M	CTSG
A2M	CYP2C8
A2M	CYP2C18
A2M	CYP11A1
A2M	CYP19A1
A2M	DDOST
A2M	DLST
A2M	CELA1
A2M	ELAVL3
A2M	ENO2
A2M	FARSA
A2M	GAPDH
A2M	GBA
A2M	GCDH
A2M	GEM
A2M	GLB1
A2M	GRB2
A2M	GUSB
A2M	H2AFX
A2M	HMOX2
A2M	HSPA5
A2M	HSPD1
A2M	DNAJB1
A2M	IFIT3
A2M	IL1B
A2M	IL4
A2M	IL10
A2M	KLK2
A2M	LCAT
A2M	LEP
A2M	LGALS3
A2M	LGALS8
A2M	LRP1
A2M	LYZ
A2M	MAOA
A2M	MMP2
A2M	MPO
A2M	MYOC
A2M	NGF
A2M	NOS3
A2M	PAEP
A2M	PDGFA
A2M	PDGFB
A2M	PITX3
A2M	MAPK6
A2M	PRTN3
A2M	RAB3A
A2M	RAD23A
A2M	RAP1B
A2M	RHEB
A2M	SHBG
A2M	FBXW4
A2M	SMN1
A2M	PRDX2
A2M	TGFBI
A2M	TGIF1
A2M	TGM2
A2M	TK1
A2M	TTR
A2M	TYRO3
A2M	UFD1L
A2M	UMPS
A2M	VDAC1
A2M	TP63
A2M	ADAM19
A2M	TNFRSF14
A2M	TSC22D1
A2M	ATP6V0D1
A2M	LONP1
A2M	ADAMTS1
A2M	AP1M2
A2M	CDK2AP2
A2M	TUBA1B
A2M	MGEA5
A2M	C11orf58
A2M	NUDT21
A2M	RPP14
A2M	CDC37
A2M	ADAMTS7
A2M	PAXIP1
A2M	MAST1
A2M	NCDN
A2M	8-Sep
A2M	IFIT5
A2M	KLK13
A2M	FBXO6
A2M	EXOSC1
A2M	ECSIT
A2M	FBXL12
A2M	ARL8B
A2M	ATF7IP
A2M	RETN
A2M	STAMBPL1
A2M	MLST8
A2M	ADAMTS12
A2M	PRAM1
A2M	IGSF8
A2M	EGLN2
A2M	EVI5L
A2M	SPACA3
A2M	TRAPPC5
A2M	SWSAP1
A2M	RNF32
A2M	HIPK1
A2M	CKMT1A
A2M	CDK11A
NAT1	UBC
NAT1	NAA10
NAT1	RPUSD1
NAT1	LRRK2
NAT2	APC
NAT2	APP
NAT2	ATM
NAT2	CDH1
NAT2	CDKN2A
NAT2	CDKN2C
NAT2	ERBB2
NAT2	HMMR
NAT2	IGF1R
NAT2	NBN
NAT2	RAD51
NAT2	AURKA
NAT2	STK11
NAT2	WT1
NAT2	NAA10
NAT2	PPM1D
NAT2	BAG4
NAT2	PALB2
SERPINA3	SERPINA3
SERPINA3	ADH1B
SERPINA3	APP
SERPINA3	KLK3
SERPINA3	ATP6V1A
SERPINA3	ATP6V1B1
SERPINA3	CMA1
SERPINA3	CTRB1
SERPINA3	CTRL
SERPINA3	CTSG
SERPINA3	CELA1
SERPINA3	ELANE
SERPINA3	ERBB2
SERPINA3	F5
SERPINA3	HOXB1
SERPINA3	KLK2
SERPINA3	LMNB1
SERPINA3	MMP1
SERPINA3	MST1
SERPINA3	NFKB1
SERPINA3	PITX3
SERPINA3	POLA1
SERPINA3	PSMA3
SERPINA3	SGCD
SERPINA3	ADAMTS4
SERPINA3	KLK4
SERPINA3	ABCC5
SERPINA3	LAMC3
SERPINA3	CTRC
SERPINA3	ZNRD1
SERPINA3	DNAJC1
AAMP	DHPS
AAMP	HSF1
AAMP	PSEN2
AAMP	VPS52
AAMP	SRP9
AAMP	TBXA2R
AAMP	TK1
AAMP	TP53BP1
AAMP	UBC
AAMP	BHLHE40
AAMP	PLIN3
AAMP	UBD
AAMP	GABARAPL2
AAMP	PAXIP1
AAMP	PDCD4
AAMP	TH1L
AAMP	NOD2
AAMP	AEN
AAMP	C8orf33
AAMP	MAP1LC3B
AANAT	F2
AANAT	MDFI
AANAT	PRKACA
AANAT	YWHAZ
AANAT	BHLHE40
AARS	ACTA2
AARS	ASNS
AARS	CALU
AARS	CDK2
AARS	DARS
AARS	EEF1B2
AARS	ETS1
AARS	FN1
AARS	GARS
AARS	HSF1
AARS	HSP90AA1
AARS	HSP90AB1
AARS	IARS
AARS	ITGA4
AARS	METTL1
AARS	NARS
AARS	PPP2R5E
AARS	QARS
AARS	SRP9
AARS	STAT5B
AARS	TPD52
AARS	TPD52L2
AARS	UBC
AARS	UBA1
AARS	VCAM1
AARS	WARS
AARS	YWHAZ
AARS	EIF4A3
AARS	TOM1L1
AARS	SAE1
AARS	FARSB
AARS	ARPC1B
AARS	UBD
AARS	CACYBP
AARS	EEF2K
AARS	IPO11
AARS	LARS
AARS	SIRT7
AARS	DPP8
AARS	NSUN2
AARS	OTUB1
AARS	ANKMY2
AARS	NIF3L1
AARS	DPP9
ABAT	ABAT
ABAT	CRK
ABAT	ALDH5A1
ABAT	BAG3
ABCA1	AOX1
ABCA1	APOA1
ABCA1	CDC42
ABCA1	CREBBP
ABCA1	CSNK2A1
ABCA1	CSNK2A2
ABCA1	DLG2
ABCA1	DLG3
ABCA1	EGFR
ABCA1	LIMK1
ABCA1	LMO7
ABCA1	MYC
ABCA1	PDZK1
ABCA1	PLTP
ABCA1	PRKACA
ABCA1	TRIM27
ABCA1	SDHB
ABCA1	SNTA1
ABCA1	SNTB1
ABCA1	SNTB2
ABCA1	TGM2
ABCA1	TIAM1
ABCA1	UBC
ABCA1	UGP2
ABCA1	NR1H2
ABCA1	UTRN
ABCA1	XPC
ABCA1	IKBKG
ABCA1	PDLIM4
ABCA1	FADD
ABCA1	MPDZ
ABCA1	LIN7A
ABCA1	HGS
ABCA1	DLG5
ABCA1	COPS2
ABCA1	RIMS2
ABCA1	ARHGEF11
ABCA1	FLOT1
ABCA1	SPTLC1
ABCA1	PRPF8
ABCA1	COPS5
ABCA1	ARHGEF12
ABCA1	STX12
ABCA1	ATXN10
ABCA1	ABCA12
ABCA1	PDLIM3
ABCA1	SHANK1
ABCA1	UBR5
ABCA1	MPP6
ABCA1	RAPGEF6
ABCA1	LIN7C
ABCA1	GOPC
ABCA1	LIN7B
ABCA1	LNX1
ABCA1	SLC25A34
ABCA2	CACNA1A
ABCA2	CLTC
ABCA2	LAMB3
ABCA2	MYC
ABCA2	PCDH1
ABCA2	PMS2
ABCA2	UBC
ABCA2	YWHAH
ABCA2	RAB32
ABCA2	GPATCH8
ABCA2	SDHAF2
ABCA2	C7orf42
ABCA2	CDK5RAP2
ABCA2	RNASEH2B
ABCA3	CANX
ABCA3	NRF1
ABCA3	UBC
ABCA3	LAMP3
ABCB7	APP
ABCB7	FECH
ABCB7	FOXS1
ABCB7	ICT1
ABCB7	MYC
ABCB7	NDUFB6
ABCB7	PCK1
ABCB7	UBC
ABCB7	UQCRC1
ABCB7	PDCD6
ABCB7	MTCH1
ABCB7	ATP6V1D
ABCB7	MRPL10
ABCF1	APP
ABCF1	FMNL1
ABCF1	CDC5L
ABCF1	CSNK2A1
ABCF1	DDX1
ABCF1	DHX9
ABCF1	DYNC1I2
ABCF1	FKBP3
ABCF1	FN1
ABCF1	GRK5
ABCF1	HDGF
ABCF1	HNRNPA2B1
ABCF1	HNRNPU
ABCF1	ILF2
ABCF1	EIF6
ABCF1	JUN
ABCF1	MAP2
ABCF1	MRE11A
ABCF1	HNRNPM
ABCF1	NMT1
ABCF1	NRF1
ABCF1	PRKAB1
ABCF1	PSMC5
ABCF1	PSMC6
ABCF1	PSMD7
ABCF1	PSMD8
ABCF1	PSMD13
ABCF1	PTBP1
ABCF1	RFC4
ABCF1	RNF2
ABCF1	RPL27A
ABCF1	SUMO2
ABCF1	SRPK1
ABCF1	UBC
ABCF1	CUL2
ABCF1	EED
ABCF1	EIF2B3
ABCF1	EIF2B2
ABCF1	TTC35
ABCF1	NOP56
ABCF1	IGF2BP3
ABCF1	HNRNPA0
ABCF1	COPS5
ABCF1	SNW1
ABCF1	CNOT1
ABCF1	ITGB3BP
ABCF1	EDC4
ABCF1	DIMT1
ABCF1	SIRT7
ABCF1	C14orf166
ABCF1	PINX1
ABCF1	OTUB1
ABCF1	LYAR
ABCF1	RIOK2
ABCF1	MMS19
ABCF1	TBL1XR1
ABCF1	TIGD6
ABCF1	FRYL
ABCA4	CNGB1
ABL1	ABL1
ABL1	ABL2
ABL1	ABR
ABL1	ACTA1
ABL1	PARP1
ABL1	AP2A1
ABL1	AP2B1
ABL1	AHSG
ABL1	BIN1
ABL1	ANXA1
ABL1	APBB1
ABL1	AIRE
ABL1	APP
ABL1	AR
ABL1	ATM
ABL1	ATR
ABL1	BAG1
ABL1	BCL2L1
ABL1	HCN2
ABL1	BCR
ABL1	BMP8B
ABL1	BRCA1
ABL1	BRCA2
ABL1	BTK
ABL1	C3
ABL1	C6
ABL1	CAST
ABL1	CASP9
ABL1	CAT
ABL1	CAV1
ABL1	CBL
ABL1	CBLB
ABL1	CCKBR
ABL1	CD19
ABL1	CDK1
ABL1	LRBA
ABL1	CDC27
ABL1	CDK5
ABL1	CDKN1B
ABL1	CEBPB
ABL1	CENPA
ABL1	AP2M1
ABL1	CLK1
ABL1	CNTFR
ABL1	MAP3K8
ABL1	CREB1
ABL1	CRK
ABL1	CRKL
ABL1	CTNNB1
ABL1	CTNND2
ABL1	DDB1
ABL1	DDB2
ABL1	DDX5
ABL1	DLX4
ABL1	DNM1
ABL1	DNASE1L2
ABL1	DNM2
ABL1	DOCK3
ABL1	DOK1
ABL1	EEF1G
ABL1	EFNA5
ABL1	CELSR3
ABL1	EGFR
ABL1	EMD
ABL1	CTTN
ABL1	EP300
ABL1	EPHA3
ABL1	EPHB2
ABL1	EPS15
ABL1	ERBB2
ABL1	ERBB3
ABL1	ERBB4
ABL1	ERCC6
ABL1	ESR1
ABL1	ESR2
ABL1	EWSR1
ABL1	F2RL2
ABL1	FOXF2
ABL1	FLNA
ABL1	FLNC
ABL1	MTOR
ABL1	FUS
ABL1	FYB
ABL1	FYN
ABL1	XRCC6
ABL1	GABBR1
ABL1	GAD1
ABL1	GNS
ABL1	SFN
ABL1	GPX1
ABL1	GRB2
ABL1	GRB10
ABL1	RAPGEF1
ABL1	GRIN2D
ABL1	GSTZ1
ABL1	GTF3A
ABL1	HCK
ABL1	HDAC2
ABL1	HEXA
ABL1	HOXC8
ABL1	HRAS
ABL1	HSPA4
ABL1	HSPA8
ABL1	HSP90AA1
ABL1	HSP90AB1
ABL1	HSPD1
ABL1	HSPE1
ABL1	ILF3
ABL1	INPPL1
ABL1	ITGB2
ABL1	JAK1
ABL1	JAK2
ABL1	JUN
ABL1	JUNB
ABL1	KIT
ABL1	LASP1
ABL1	LGALS3
ABL1	LIG3
ABL1	PRICKLE3
ABL1	LRP2
ABL1	LTBP2
ABL1	LYN
ABL1	MAPT
ABL1	MDM2
ABL1	MDM4
ABL1	MET
ABL1	CTAGE5
ABL1	MKI67
ABL1	MSH4
ABL1	MSH5
ABL1	MUC1
ABL1	MYC
ABL1	MYLK
ABL1	HNRNPM
ABL1	NCK1
ABL1	DRG1
ABL1	NEDD4
ABL1	NEDD9
ABL1	NFKBIA
ABL1	NOTCH3
ABL1	NTRK1
ABL1	NUMA1
ABL1	OGN
ABL1	ORC1
ABL1	P2RX7
ABL1	PRDX1
ABL1	PAK2
ABL1	PARK2
ABL1	PAX3
ABL1	PCNA
ABL1	PDE4D
ABL1	PDGFRB
ABL1	PDK1
ABL1	PFDN4
ABL1	PIK3R1
ABL1	PIK3R2
ABL1	PKD1
ABL1	PLCG1
ABL1	PLSCR1
ABL1	POLD1
ABL1	POLR2A
ABL1	PPP3CA
ABL1	PRKCD
ABL1	PRKD1
ABL1	PRKDC
ABL1	PSMA4
ABL1	PSMA7
ABL1	PSMD4
ABL1	PTPN1
ABL1	PTPN4
ABL1	PTPN6
ABL1	PTPN12
ABL1	PXN
ABL1	RAD9A
ABL1	RAD51
ABL1	RAD52
ABL1	RAN
ABL1	RASA1
ABL1	RB1
ABL1	RFX1
ABL1	ROBO1
ABL1	ROS1
ABL1	RPLP1
ABL1	RPS21
ABL1	SH3BP2
ABL1	SHB
ABL1	SHC1
ABL1	SLC9A2
ABL1	SLC22A3
ABL1	SOS1
ABL1	SOS2
ABL1	SP1
ABL1	SPRR2A
ABL1	SPTA1
ABL1	SPTAN1
ABL1	SRC
ABL1	SRPK2
ABL1	ST5
ABL1	STK3
ABL1	STK4
ABL1	CDKL5
ABL1	TERF1
ABL1	TERT
ABL1	NKX2-1
ABL1	TMPO
ABL1	TOP1
ABL1	TP53
ABL1	TP73
ABL1	TRAF6
ABL1	TTK
ABL1	TUB
ABL1	UBC
ABL1	VAV1
ABL1	VPREB1
ABL1	WAS
ABL1	YWHAB
ABL1	YWHAE
ABL1	YWHAG
ABL1	YWHAH
ABL1	YWHAZ
ABL1	ZAP70
ABL1	SF1
ABL1	USP7
ABL1	NCOA3
ABL1	SORBS2
ABL1	SEMA7A
ABL1	CNTNAP1
ABL1	CYP4F2
ABL1	RGS20
ABL1	TP63
ABL1	CHRD
ABL1	SOCS1
ABL1	SNX3
ABL1	ADAM15
ABL1	SYNJ2
ABL1	FAM127A
ABL1	WASF1
ABL1	WASL
ABL1	SOCS3
ABL1	DOK2
ABL1	PSTPIP1
ABL1	NFS1
ABL1	SLC24A1
ABL1	DLGAP2
ABL1	DLGAP1
ABL1	MED14
ABL1	AKAP6
ABL1	BCAR1
ABL1	GTF2IRD1
ABL1	RIN1
ABL1	ACAP1
ABL1	MLL4
ABL1	SNX17
ABL1	CKAP5
ABL1	CUL7
ABL1	ARHGEF11
ABL1	G3BP2
ABL1	PTBP3
ABL1	ABI1
ABL1	HCN4
ABL1	HUWE1
ABL1	ABI2
ABL1	WASF2
ABL1	SORBS3
ABL1	HNRNPR
ABL1	SF3B4
ABL1	STUB1
ABL1	EFS
ABL1	GNB2L1
ABL1	YAP1
ABL1	KAT5
ABL1	RPP38
ABL1	SPTLC1
ABL1	SORBS1
ABL1	AHSA1
ABL1	TGOLN2
ABL1	NFAT5
ABL1	PTGES3
ABL1	GRAP
ABL1	SUB1
ABL1	CKAP4
ABL1	YWHAQ
ABL1	TOPBP1
ABL1	FGFR1OP
ABL1	BAZ2A
ABL1	MAP4K5
ABL1	MAP4K1
ABL1	NXPH3
ABL1	GPR45
ABL1	PARK7
ABL1	DLGAP4
ABL1	RIMS1
ABL1	DAAM1
ABL1	NFASC
ABL1	EPB41L3
ABL1	VPS13A
ABL1	NEDD4L
ABL1	NCSTN
ABL1	RYBP
ABL1	CD2AP
ABL1	SH3BP1
ABL1	COBRA1
ABL1	DNM3
ABL1	PTPN18
ABL1	LATS2
ABL1	NBEA
ABL1	DKKL1
ABL1	BRPF3
ABL1	HIPK2
ABL1	SNX8
ABL1	SNX12
ABL1	TBX21
ABL1	SH3KBP1
ABL1	ASAP1
ABL1	CDON
ABL1	DDX41
ABL1	EVL
ABL1	NCKIPSD
ABL1	STX17
ABL1	ARHGAP17
ABL1	TMEM74B
ABL1	LRRC59
ABL1	BMP2K
ABL1	ENAH
ABL1	PAG1
ABL1	PCDHA7
ABL1	TRIM39
ABL1	WRNIP1
ABL1	MEPE
ABL1	SHD
ABL1	TULP4
ABL1	RTN4
ABL1	SEPN1
ABL1	CLK4
ABL1	MAVS
ABL1	PRX
ABL1	DLGAP3
ABL1	TSKS
ABL1	NPVF
ABL1	PDIA2
ABL1	MICAL1
ABL1	PLEKHG2
ABL1	WNK2
ABL1	CDC73
ABL1	LRRK1
ABL1	SUV39H2
ABL1	RIN3
ABL1	DOK3
ABL1	SRCIN1
ABL1	APOL5
ABL1	GRIP2
ABL1	MED25
ABL1	CABLES2
ABL1	FAM110A
ABL1	TLN2
ABL1	EIF2A
ABL1	ZDHHC16
ABL1	UBASH3B
ABL1	REPS1
ABL1	SHANK3
ABL1	STON2
ABL1	KIFC2
ABL1	SCARF2
ABL1	YTHDC1
ABL1	CABLES1
ABL1	ASB16
ABL1	CSMD2
ABL1	OSBPL5
ABL1	PIK3AP1
ABL1	LRRK2
ABL1	SHE
ABL1	UHMK1
ABL1	DUSP15
ABL1	GAB3
ABL1	GSX2
ABL1	NEK8
ABL1	NCKAP5
ABL2	ABL2
ABL2	AR
ABL2	BCR
ABL2	CAT
ABL2	CBL
ABL2	CEBPB
ABL2	CRK
ABL2	EGFR
ABL2	CTTN
ABL2	EPHB2
ABL2	ERBB2
ABL2	ERBB3
ABL2	ERBB4
ABL2	FYN
ABL2	GPX1
ABL2	GRB2
ABL2	HCK
ABL2	HLCS
ABL2	HRAS
ABL2	ITGB1
ABL2	JAK1
ABL2	KIT
ABL2	LGALS3
ABL2	MAPT
ABL2	MET
ABL2	MAP3K10
ABL2	NCK1
ABL2	NEDD4
ABL2	PDGFRB
ABL2	PECAM1
ABL2	PIK3R1
ABL2	PLCG1
ABL2	PSMA7
ABL2	SRC
ABL2	TPD52L1
ABL2	SF1
ABL2	SORBS2
ABL2	CD84
ABL2	RIN1
ABL2	ABI1
ABL2	SIVA1
ABL2	CDC37
ABL2	OIP5
ABL2	NEDD4L
ABL2	PTPN18
ABL2	HDAC7
ABL2	CASS4
ABL2	MED28
ABL2	FBXO38
ABL2	LRRK2
ABO	HECW2
ABO	GRAMD3
ABO	TMEM79
ABR	ADRA1A
ABR	APP
ABR	ECT2
ABR	UBC
ABR	LNX1
ACAA1	HSD17B4
ACAA1	NDUFA2
ACAA1	NDUFA7
ACAA1	PPIB
ACAA1	RPS19
ACAA1	SCP2
ACAA1	UBC
ACAA1	VDAC3
ACAA1	HAT1
ACAA1	SF3B4
ACAA1	ZDHHC5
ACAA1	TXNDC11
ACAA1	SBDS
ACAA1	SUGP1
ACAA1	SRPRB
ACAA1	SARNP
ACAA1	MRPL53
ACAA1	TRAPPC5
ACACA	ACACA
ACACA	ADRBK1
ACACA	ARRB1
ACACA	BMI1
ACACA	BRCA1
ACACA	CA9
ACACA	CBL
ACACA	CDK2
ACACA	CDK4
ACACA	CDK5
ACACA	CDK9
ACACA	CHGB
ACACA	AP2M1
ACACA	COPB1
ACACA	CSK
ACACA	CSNK1A1
ACACA	CSNK1E
ACACA	CSNK2A1
ACACA	CSNK2A2
ACACA	EPB41L1
ACACA	FN1
ACACA	GSK3B
ACACA	HDAC1
ACACA	IFIT1
ACACA	ILK
ACACA	INPPL1
ACACA	KIF5B
ACACA	MCC
ACACA	MLLT1
ACACA	MLLT3
ACACA	MYC
ACACA	NFKB1
ACACA	NPM1
ACACA	PHKG2
ACACA	PIK3R2
ACACA	PRKAA1
ACACA	PRKAA2
ACACA	PRKACA
ACACA	PRKACB
ACACA	PRKCD
ACACA	EIF2AK2
ACACA	PSMB7
ACACA	RNF2
ACACA	RPS6KA1
ACACA	ATXN1
ACACA	SHC1
ACACA	STK3
ACACA	STK4
ACACA	CCT3
ACACA	UBC
ACACA	UBE2N
ACACA	VCP
ACACA	IKBKAP
ACACA	CIAO1
ACACA	OXSR1
ACACA	STK25
ACACA	NUP50
ACACA	GABARAP
ACACA	SIRT1
ACACA	SUZ12
ACACA	FBXO6
ACACA	EEF2K
ACACA	SIRT7
ACACA	ERCC6L
ACACA	SMEK1
ACACA	RIOK2
ACACA	DCAF6
ACACA	PBK
ACACA	AKR1B10
ACACA	UBASH3B
ACACA	TP53RK
ACACB	ADRBK1
ACACB	CD247
ACACB	CSNK1A1
ACACB	ELAVL1
ACACB	HDAC1
ACACB	HLCS
ACACB	MYC
ACACB	PHKG2
ACACB	PRKAA1
ACACB	PRKAA2
ACACB	UBC
ACACB	STK25
ACACB	ANKRD28
ACACB	RIOK2
ACADL	UBC
ACADM	ACADM
ACADM	CALM1
ACADM	ETFA
ACADM	ETFB
ACADM	HDAC1
ACADM	JUN
ACADM	NRF1
ACADM	UBC
ACADM	CLPP
ACADM	CUL3
ACADM	UBD
ACADM	USP20
ACADM	STRAP
ACADM	GABARAPL1
ACADM	USP50
ACADM	SUMO4
ACADS	E2F3
ACADS	IRF7
ACADSB	UBC
ACADSB	CLPP
ACADSB	UBD
ACADSB	USP19
ACADSB	RPGRIP1L
ACADSB	TCTN3
ACADSB	RPGRIP1
ACADSB	THOC2
ACADSB	FBF1
ACADVL	ACADVL
ACADVL	ALB
ACADVL	CDK1
ACADVL	CDH1
ACADVL	ATF2
ACADVL	ICT1
ACADVL	KIF2A
ACADVL	RPSA
ACADVL	PA2G4
ACADVL	UBC
ACADVL	DENR
ACADVL	SOCS3
ACADVL	EIF4A3
ACADVL	CKAP5
ACADVL	GPHN
ACADVL	ATP5L
ACADVL	METAP2
ACADVL	SIRT4
ACADVL	EEF2K
ACADVL	INTS9
ACADVL	FASTKD3
ACAT1	ACO2
ACAT1	AGXT
ACAT1	CSE1L
ACAT1	FOXM1
ACAT1	GH1
ACAT1	HLA-B
ACAT1	HLA-C
ACAT1	ITGA4
ACAT1	MARS
ACAT1	MCC
ACAT1	MPG
ACAT1	PEX7
ACAT1	RAD21
ACAT1	SAFB
ACAT1	SDHA
ACAT1	SDHB
ACAT1	SSBP1
ACAT1	UBC
ACAT1	SUMO1
ACAT1	UQCRB
ACAT1	VCAM1
ACAT1	UBL4A
ACAT1	CUL3
ACAT1	CUL1
ACAT1	TTF2
ACAT1	UBAP2L
ACAT1	HDAC5
ACAT1	FLOT1
ACAT1	EIF1B
ACAT1	ACAA2
ACAT1	TIMM44
ACAT1	GCN1L1
ACAT1	COPS5
ACAT1	TOPBP1
ACAT1	GABARAPL2
ACAT1	TNIK
ACAT1	SIRT4
ACAT1	FBXO6
ACAT1	SIRT7
ACAT1	TOMM7
ACAT1	OTUB1
ACAT1	FASTKD3
ACAT1	TUBB1
ACAT1	UQCRFS1P1
ACAT2	ACAT2
ACAT2	AHCY
ACAT2	ALDH9A1
ACAT2	CDX2
ACAT2	CSNK2A1
ACAT2	FH
ACAT2	GNAS
ACAT2	HEXA
ACAT2	HLA-B
ACAT2	HMGB3
ACAT2	MCC
ACAT2	NRF1
ACAT2	PKM2
ACAT2	PRKAB1
ACAT2	TERF1
ACAT2	TRAF6
ACAT2	UBC
ACAT2	VASP
ACAT2	VDAC1
ACAT2	CCNA1
ACAT2	UBA3
ACAT2	PAPSS1
ACAT2	ATG5
ACAT2	BAG3
ACAT2	EIF1B
ACAT2	TUBB3
ACAT2	TNIK
ACAT2	FTSJ1
ACAT2	DAK
ACAT2	SSU72
ACAT2	OLA1
ACAT2	PSAT1
ACAT2	OTUB1
ACAT2	LNX1
ACAT2	TTC39C
ACCN1	ACCN3
ACCN1	STOML1
ACCN1	PICK1
ACCN2	ATXN3
ACCN2	PRKACA
ACCN2	STOML1
ACCN2	PICK1
ACCN2	TCTN3
ACHE	ACHE
ACHE	APP
ACHE	CANX
ACHE	COL1A1
ACHE	COL4A1
ACHE	ENO1
ACHE	GOLGA2
ACHE	LAMB1
ACHE	COLQ
ACHE	HAND1
ACHE	GNB2L1
ACHE	ATF7
ACHE	PRIMA1
ACHE	LAMA1
ACHE	LGTN
ACLY	ACLY
ACLY	APP
ACLY	ARF6
ACLY	CDKN2A
ACLY	FN1
ACLY	GSK3B
ACLY	HDAC1
ACLY	HDAC2
ACLY	PRMT1
ACLY	JUN
ACLY	KPNA2
ACLY	KPNA4
ACLY	MCM2
ACLY	MCM6
ACLY	NCL
ACLY	NME2
ACLY	PPP6C
ACLY	PRKAB1
ACLY	PRKACA
ACLY	SHC1
ACLY	TERF1
ACLY	TERF2
ACLY	TFAP2C
ACLY	TFE3
ACLY	UBC
ACLY	VHL
ACLY	TRIM25
ACLY	BCAR3
ACLY	CUL3
ACLY	CUL2
ACLY	TNFRSF10D
ACLY	HDAC3
ACLY	CCNA1
ACLY	HGS
ACLY	BAG3
ACLY	ISG15
ACLY	IKBKE
ACLY	HDAC5
ACLY	UBD
ACLY	MAGED2
ACLY	ATF6
ACLY	SIRT7
ACLY	SRRT
ACLY	WWOX
ACLY	OTUB1
ACLY	CAND1
ACLY	NUP107
ACLY	LRRK2
ACLY	ASB15
ACO1	AKT1
ACO1	APP
ACO1	CLTC
ACO1	CTPS
ACO1	LGALS1
ACO1	MYBPC1
ACO1	NEB
ACO1	NPR2
ACO1	YBX1
ACO1	PRKCA
ACO1	PXN
ACO1	SGCG
ACO1	UBC
ACO1	HIST1H2AB
ACO1	PSMG1
ACO1	FUBP1
ACO1	STRAP
ACO1	CCDC69
ACO1	FBXL5
ACO1	DCPS
ACO1	HDAC7
ACO1	C12orf57
ACR	E2F4
ACR	SERPINA5
ACR	TP53BP1
ACR	ZP2
ACR	ZP3
ACO2	APP
ACO2	CDK2
ACO2	ITGA4
ACO2	MLH1
ACO2	PSMD4
ACO2	UBC
ACO2	VCAM1
ACO2	CLPP
ACO2	ACAA2
ACO2	SRRM2
ACO2	SIN3A
ACO2	ASB9
ACO2	ATXN1L
ACO2	SUMO4
ACOX1	COX6B1
ACOX1	ECI1
ACOX1	M6PR
ACOX1	PEX14
ACOX1	PEX5
ACOX1	MRPL12
ACOX1	RPS4X
ACOX1	SCP2
ACOX1	SLC2A4
ACOX1	UBC
ACOX1	UBA1
ACOX1	UBE2N
ACOX1	UBE2V1
ACOX1	GRHPR
ACOX1	PALLD
ACOX1	GABARAPL1
ACOX1	TMED9
ACOX1	TYSND1
ACP1	ACP1
ACP1	BARD1
ACP1	CDK2
ACP1	CTNNB1
ACP1	EPHA2
ACP1	EPB41
ACP1	EPHB1
ACP1	EPHB2
ACP1	FABP4
ACP1	FN1
ACP1	FYN
ACP1	NR3C1
ACP1	INSR
ACP1	ITGA4
ACP1	EIF6
ACP1	KDR
ACP1	LCK
ACP1	NRF1
ACP1	PAK2
ACP1	RPL12
ACP1	SPTAN1
ACP1	UBC
ACP1	VCAM1
ACP1	VHL
ACP1	ZAP70
ACP1	IKBKE
ACP1	EIF1B
ACP1	COPS5
ACP1	TNIK
ACP1	SFMBT1
ACP1	FNBP1L
ACP1	MRPL20
ACP1	MAGOHB
ACP2	M6PR
ACP2	UBC
ACP2	UQCRFS1
ACP2	CBX1
ACP2	FBXO6
ACP2	DNAJB11
ACP2	NIF3L1
ACP5	EGR2
ACP5	GPC4
ACP5	PPP2CB
ACP5	MAPK9
ACP5	RPA2
ACP5	SPP1
ACP5	UBC
ACP5	ZBTB16
ACP5	TNFSF10
ACP5	PDCD5
ACP5	SNRNP40
ACP5	C2orf18
ACPP	ACPP
ACPP	ERBB2
ACPP	SHBG
ACPP	UBC
ACTA1	ACTA1
ACTA1	ACTG1
ACTA1	ADSS
ACTA1	AIF1
ACTA1	AKT1
ACTA1	ARRB1
ACTA1	BTK
ACTA1	CBL
ACTA1	CCIN
ACTA1	CD247
ACTA1	CDH2
ACTA1	CDK2
ACTA1	CDKN2A
ACTA1	CFL1
ACTA1	CNN1
ACTA1	MAPK14
ACTA1	CSNK1A1
ACTA1	CTNND1
ACTA1	DHX9
ACTA1	DLG1
ACTA1	DMD
ACTA1	DNASE1
ACTA1	DTNA
ACTA1	EGFR
ACTA1	CTTN
ACTA1	EP300
ACTA1	EPB41
ACTA1	EPB41L2
ACTA1	EPS8
ACTA1	ETV6
ACTA1	GAS2
ACTA1	GC
ACTA1	GSN
ACTA1	HCLS1
ACTA1	HDAC1
ACTA1	ITGA2
ACTA1	ITPKA
ACTA1	LASP1
ACTA1	LGALS3
ACTA1	MAP1A
ACTA1	NR3C2
ACTA1	MYL1
ACTA1	MYLK
ACTA1	MYO6
ACTA1	MYO7A
ACTA1	MYO9B
ACTA1	MYO10
ACTA1	NRAP
ACTA1	PAK1
ACTA1	PARK2
ACTA1	PFDN1
ACTA1	PFN1
ACTA1	PLD1
ACTA1	POU5F1
ACTA1	PPP1CA
ACTA1	PRKCA
ACTA1	PRKCD
ACTA1	PRKCE
ACTA1	PTPN1
ACTA1	RAC1
ACTA1	RELA
ACTA1	RPS6KB1
ACTA1	S100A1
ACTA1	S100A4
ACTA1	SHC1
ACTA1	SMTN
ACTA1	SMARCB1
ACTA1	SMARCD1
ACTA1	SNCA
ACTA1	FSCN1
ACTA1	SPRR1A
ACTA1	SPTA1
ACTA1	SPTAN1
ACTA1	SPTBN2
ACTA1	SRC
ACTA1	TAGLN
ACTA1	TCP1
ACTA1	TJP1
ACTA1	TLN1
ACTA1	TMSB4X
ACTA1	TNNI1
ACTA1	TNNI3
ACTA1	TP53
ACTA1	TPM2
ACTA1	TPM3
ACTA1	TRIP6
ACTA1	TSC1
ACTA1	TTN
ACTA1	UBE3A
ACTA1	UTRN
ACTA1	VASP
ACTA1	VAV1
ACTA1	VCL
ACTA1	VIL1
ACTA1	VIM
ACTA1	YWHAZ
ACTA1	ZNF16
ACTA1	NCOA3
ACTA1	UBL4A
ACTA1	CUL1
ACTA1	GAS7
ACTA1	IQGAP1
ACTA1	HIP1R
ACTA1	TMSB4Y
ACTA1	NMI
ACTA1	CYTH1
ACTA1	PCYT1B
ACTA1	KIF23
ACTA1	MINPP1
ACTA1	ISG15
ACTA1	MORF4L2
ACTA1	USP6NL
ACTA1	HDAC4
ACTA1	ACTR1B
ACTA1	APC2
ACTA1	CORO2B
ACTA1	KAT5
ACTA1	CCT4
ACTA1	CCT2
ACTA1	SORBS1
ACTA1	NCKAP1
ACTA1	MORF4L1
ACTA1	DSTN
ACTA1	ABLIM3
ACTA1	CCT5
ACTA1	CYFIP1
ACTA1	XPO6
ACTA1	DNMBP
ACTA1	COTL1
ACTA1	MACF1
ACTA1	RNF167
ACTA1	TES
ACTA1	TRAF3IP1
ACTA1	PTPN22
ACTA1	KLHL20
ACTA1	HTRA2
ACTA1	FHOD1
ACTA1	USP25
ACTA1	TNNI3K
ACTA1	CLIC5
ACTA1	SSH1
ACTA1	RRN3
ACTA1	C20orf20
ACTA1	PARVA
ACTA1	BRK1
ACTA1	ACTR10
ACTA1	HDAC8
ACTA1	DMAP1
ACTA1	CTNNBL1
ACTA1	MARK4
ACTA1	AFAP1
ACTA1	SMURF2
ACTA1	MLPH
ACTA1	POLR1B
ACTA1	ABLIM2
ACTA1	TRIM63
ACTA1	PPP1R9B
ACTA1	LRCH3
ACTA1	SCIN
ACTA1	NEXN
ACTA1	LRRK2
ACTA1	FGD4
ACTA1	ABRA
ACTA1	MIB2
ACTA1	XIRP1
ACTA1	PHACTR1
ACTA1	ACTBL2
ACTA1	OCLN
ACTA2	ACTC1
ACTA2	ACTN2
ACTA2	ARAF
ACTA2	CFL1
ACTA2	CNN2
ACTA2	CREBBP
ACTA2	DNASE1
ACTA2	EGFR
ACTA2	EP300
ACTA2	GC
ACTA2	GSTP1
ACTA2	JUN
ACTA2	KCNMA1
ACTA2	MYH9
ACTA2	MYH10
ACTA2	MYH11
ACTA2	MYL1
ACTA2	MYO1C
ACTA2	MYOC
ACTA2	RPL10A
ACTA2	NFKB1
ACTA2	PARK2
ACTA2	PRKCD
ACTA2	RPA1
ACTA2	RPA2
ACTA2	RPA3
ACTA2	RPL7A
ACTA2	RPL17
ACTA2	RPL18
ACTA2	RPS4X
ACTA2	RPS15A
ACTA2	RPS16
ACTA2	RPS26
ACTA2	SHBG
ACTA2	FSCN1
ACTA2	SNTA1
ACTA2	SPTAN1
ACTA2	TMSB4X
ACTA2	TPM1
ACTA2	TSC1
ACTA2	TTN
ACTA2	UBC
ACTA2	YWHAB
ACTA2	YWHAE
ACTA2	YWHAZ
ACTA2	ZYX
ACTA2	UBL4A
ACTA2	CUL4B
ACTA2	CUL3
ACTA2	CUL2
ACTA2	CUL1
ACTA2	URI1
ACTA2	RPL14
ACTA2	PCYT1B
ACTA2	NOP56
ACTA2	CCT4
ACTA2	YWHAQ
ACTA2	COPS5
ACTA2	GABARAPL2
ACTA2	CCT5
ACTA2	GABARAPL1
ACTA2	MINK1
ACTA2	MRPS7
ACTA2	MRPS2
ACTA2	UBAP1
ACTA2	CAND1
ACTA2	USE1
ACTA2	MRPL47
ACTA2	SMURF2
ACTA2	MAP1LC3B
ACTA2	MAP1LC3A
ACTA2	MYL12B
ACTA2	LRRK2
ACTA2	NCF1
ACTB	ACTB
ACTB	ACTC1
ACTB	ACTG1
ACTB	ACTN3
ACTB	AKT1
ACTB	ALOX5
ACTB	ANXA1
ACTB	ANXA2
ACTB	ANXA6
ACTB	ANXA7
ACTB	APP
ACTB	AR
ACTB	ARRB1
ACTB	ARRB2
ACTB	ATF3
ACTB	ATP5A1
ACTB	BBS1
ACTB	BBS4
ACTB	BCL2L1
ACTB	CAPZA1
ACTB	CAV1
ACTB	CBL
ACTB	CD4
ACTB	CD81
ACTB	CDC5L
ACTB	CDK2
ACTB	CDKN1A
ACTB	CDKN2A
ACTB	CENPA
ACTB	CFL1
ACTB	CFL2
ACTB	CFTR
ACTB	RCC1
ACTB	AP2M1
ACTB	CLNS1A
ACTB	CNN2
ACTB	CRK
ACTB	CSNK1A1
ACTB	CSNK2B
ACTB	CTGF
ACTB	CYBB
ACTB	DAB2
ACTB	ACE
ACTB	DDX3X
ACTB	DDX5
ACTB	DHX9
ACTB	DNASE1
ACTB	DNM2
ACTB	DTNA
ACTB	EEF1A1
ACTB	EEF1B2
ACTB	EHHADH
ACTB	EIF4A2
ACTB	ELAVL1
ACTB	EMD
ACTB	ENO1
ACTB	EP300
ACTB	EPS15
ACTB	ERBB2
ACTB	ERG
ACTB	FBL
ACTB	ESR1
ACTB	ESR2
ACTB	FABP4
ACTB	FHL3
ACTB	FLII
ACTB	FLNA
ACTB	FLOT2
ACTB	FN1
ACTB	FPR1
ACTB	NR5A1
ACTB	GAPDH
ACTB	GNA12
ACTB	GNAI2
ACTB	GRB2
ACTB	GSN
ACTB	H2AFX
ACTB	HCK
ACTB	HNRNPA1
ACTB	HNRNPA2B1
ACTB	HNRNPAB
ACTB	HNRNPD
ACTB	HNRNPH1
ACTB	HNRNPU
ACTB	HSD17B4
ACTB	HSPA8
ACTB	HSP90AA1
ACTB	HSP90AB1
ACTB	HSPD1
ACTB	HTR7
ACTB	ICAM1
ACTB	ICAM3
ACTB	IL7R
ACTB	EIF3E
ACTB	ITGA4
ACTB	JUN
ACTB	KPNB1
ACTB	TNPO1
ACTB	RPSA
ACTB	LASP1
ACTB	LCK
ACTB	ABLIM1
ACTB	LMNA
ACTB	LYN
ACTB	SMAD3
ACTB	SMAD9
ACTB	MAGOH
ACTB	MAP1A
ACTB	MAP1B
ACTB	MAP2
ACTB	MAPT
ACTB	MCL1
ACTB	MDM2
ACTB	MGMT
ACTB	MME
ACTB	MMP14
ACTB	MX1
ACTB	MYBPC3
ACTB	MYC
ACTB	MYH9
ACTB	MYH11
ACTB	MYL6
ACTB	MYO1E
ACTB	MYOC
ACTB	NCF2
ACTB	NCL
ACTB	RPL10A
ACTB	NEDD8
ACTB	NFKB1
ACTB	NOS2
ACTB	NOS3
ACTB	NPM1
ACTB	NRAP
ACTB	NRF1
ACTB	YBX1
ACTB	NT5E
ACTB	P2RX7
ACTB	PARK2
ACTB	PCK1
ACTB	PCYT1A
ACTB	PFDN1
ACTB	PFDN4
ACTB	PFN1
ACTB	PFN2
ACTB	PHB
ACTB	PIK3R2
ACTB	PITX3
ACTB	PLA2G4A
ACTB	PLD1
ACTB	PLD2
ACTB	PLG
ACTB	POLR2A
ACTB	PPID
ACTB	PPP1CA
ACTB	PPP1CB
ACTB	PPP1CC
ACTB	PPP2R2B
ACTB	PRKCD
ACTB	PSMA3
ACTB	PTN
ACTB	RAB2A
ACTB	RAB4A
ACTB	RAC1
ACTB	RAC2
ACTB	RAD51
ACTB	RAD52
ACTB	RAN
ACTB	RPA1
ACTB	RPA2
ACTB	RPA3
ACTB	RPL7
ACTB	RPL7A
ACTB	RPL11
ACTB	RPL18
ACTB	RPL22
ACTB	RPLP0
ACTB	RPLP1
ACTB	RPS3A
ACTB	RPS4X
ACTB	RPS7
ACTB	RPS8
ACTB	RPS9
ACTB	RPS10
ACTB	RPS12
ACTB	RPS13
ACTB	RPS18
ACTB	RPS19
ACTB	RPS24
ACTB	S100A11
ACTB	SCN10A
ACTB	SHBG
ACTB	SHC1
ACTB	SLC6A2
ACTB	SLC12A3
ACTB	SMARCA4
ACTB	SMARCC2
ACTB	SMARCE1
ACTB	SMN1
ACTB	SUMO2
ACTB	SNCA
ACTB	SPTAN1
ACTB	SPTBN2
ACTB	SRC
ACTB	SSRP1
ACTB	SS18
ACTB	STAU1
ACTB	STX4
ACTB	SVIL
ACTB	TAF11
ACTB	HNF1A
ACTB	TGM2
ACTB	TJP1
ACTB	TK1
ACTB	TMSB4X
ACTB	TNNI2
ACTB	TP53
ACTB	TPM1
ACTB	TPM2
ACTB	TPM3
ACTB	TSC1
ACTB	TTR
ACTB	UBB
ACTB	UBC
ACTB	SUMO1
ACTB	VCAM1
ACTB	VCP
ACTB	VDAC1
ACTB	VDAC2
ACTB	VDAC3
ACTB	VHL
ACTB	EZR
ACTB	VIM
ACTB	VSNL1
ACTB	WHSC1
ACTB	YY1
ACTB	YWHAZ
ACTB	TUBA1A
ACTB	AIMP2
ACTB	CUL5
ACTB	UBL4A
ACTB	HIST1H2BC
ACTB	TAGLN2
ACTB	NSMAF
ACTB	CUL3
ACTB	CUL2
ACTB	CUL1
ACTB	ENC1
ACTB	RUVBL1
ACTB	DYNLL1
ACTB	EIF3B
ACTB	EIF3C
ACTB	EIF3D
ACTB	EIF3I
ACTB	IQGAP1
ACTB	PROM1
ACTB	CPNE1
ACTB	WASF1
ACTB	CDK5R2
ACTB	PSTPIP1
ACTB	BCL7C
ACTB	PCYT1B
ACTB	BCAR1
ACTB	MORF4L2
ACTB	IQCB1
ACTB	EIF4A3
ACTB	PAN2
ACTB	FARSB
ACTB	ARPC1B
ACTB	ACTR3
ACTB	ACTR2
ACTB	ACTR1B
ACTB	LRPPRC
ACTB	WASF2
ACTB	DHRS2
ACTB	GNB2L1
ACTB	BAIAP2
ACTB	EIF3M
ACTB	CAP2
ACTB	CAP1
ACTB	CARM1
ACTB	KAT5
ACTB	NEBL
ACTB	UBD
ACTB	CCT4
ACTB	CCT2
ACTB	SORBS1
ACTB	PDLIM5
ACTB	MYL12A
ACTB	KHDRBS1
ACTB	CCT8
ACTB	WASF3
ACTB	RUVBL2
ACTB	MORF4L1
ACTB	YWHAQ
ACTB	COPS6
ACTB	COPS5
ACTB	RAB35
ACTB	DSTN
ACTB	CORO1A
ACTB	GABARAP
ACTB	GABARAPL2
ACTB	SYNPO
ACTB	ZBTB1
ACTB	SNW1
ACTB	CCT5
ACTB	XPO6
ACTB	ATP13A2
ACTB	COTL1
ACTB	CBX5
ACTB	CORO1C
ACTB	RUSC1
ACTB	GABARAPL1
ACTB	LMOD1
ACTB	POT1
ACTB	CLIC4
ACTB	TRAF3IP1
ACTB	FBXO25
ACTB	TINF2
ACTB	OSTF1
ACTB	EIF3K
ACTB	FHOD1
ACTB	LGALS13
ACTB	ANGPTL4
ACTB	UCHL5
ACTB	LIMA1
ACTB	RAB8B
ACTB	SSH1
ACTB	INO80
ACTB	SSH3
ACTB	WDYHV1
ACTB	C20orf20
ACTB	SYNJ2BP
ACTB	OTUB1
ACTB	ATF7IP
ACTB	CAND1
ACTB	MEPCE
ACTB	SMURF1
ACTB	MKL1
ACTB	MYO1G
ACTB	NOM1
ACTB	ACD
ACTB	PHACTR4
ACTB	FASTKD3
ACTB	SRCIN1
ACTB	MAP1LC3B
ACTB	NCALD
ACTB	POLR1B
ACTB	MAP1LC3A
ACTB	MYO18B
ACTB	UBASH3B
ACTB	TANC1
ACTB	SSH2
ACTB	MYL12B
ACTB	LRRK2
ACTB	CPNE4
ACTB	ABRA
ACTB	ASB9
ACTB	ASB12
ACTB	AMOT
ACTB	EIF2C3
ACTB	EIF2C4
ACTB	TUBB
ACTB	CPNE2
ACTB	C10orf47
ACTB	CLEC9A
ACTB	MYO18A
ACTB	NCF1
ACTC1	ACTN4
ACTC1	ANG
ACTC1	ARRB2
ACTC1	CAPN1
ACTC1	CAPZA2
ACTC1	CFL1
ACTC1	DAPK1
ACTC1	DMD
ACTC1	ESR1
ACTC1	GAPDH
ACTC1	GC
ACTC1	GRB2
ACTC1	HSPB1
ACTC1	HTR7
ACTC1	ITGA4
ACTC1	LASP1
ACTC1	MAGOH
ACTC1	MYBPC3
ACTC1	MYC
ACTC1	MYH9
ACTC1	MYH10
ACTC1	MYLK
ACTC1	PPP1CB
ACTC1	PRKCE
ACTC1	TWF1
ACTC1	SLC4A1
ACTC1	SMARCA4
ACTC1	SUMO3
ACTC1	FSCN1
ACTC1	SP1
ACTC1	TADA2A
ACTC1	TPM1
ACTC1	UBC
ACTC1	SUMO1
ACTC1	EZR
ACTC1	WAS
ACTC1	WIPF1
ACTC1	UBL4A
ACTC1	DYNLL1
ACTC1	ASH2L
ACTC1	AATK
ACTC1	EIF4A3
ACTC1	PAN2
ACTC1	PDCD6IP
ACTC1	ACTR2
ACTC1	KPTN
ACTC1	KLHL2
ACTC1	ABLIM3
ACTC1	SYNE2
ACTC1	SYNE1
ACTC1	CD2AP
ACTC1	SUN2
ACTC1	TRAF3IP1
ACTC1	SH3KBP1
ACTC1	TNNI3K
ACTC1	UCHL5
ACTC1	LIMA1
ACTC1	BRP44L
ACTC1	BCL11A
ACTC1	AFAP1
ACTC1	TRIM63
ACTC1	SCIN
ACTC1	ABRA
ACTC1	MIB2
ACTC1	C1QTNF9
ACTC1	KLHL17
ACTC1	MYO18A
ACTG1	ACTG1
ACTG1	ADRB2
ACTG1	ANXA1
ACTG1	ANXA5
ACTG1	APOE
ACTG1	BMI1
ACTG1	BRCA1
ACTG1	CAPZA2
ACTG1	CDH1
ACTG1	CDK2
ACTG1	CDKN2A
ACTG1	CFL1
ACTG1	CFL2
ACTG1	CHUK
ACTG1	CTBP2
ACTG1	CTNND1
ACTG1	CYBB
ACTG1	DBN1
ACTG1	DNASE1
ACTG1	EHHADH
ACTG1	CTTN
ACTG1	EZH2
ACTG1	FLNA
ACTG1	FN1
ACTG1	FPR1
ACTG1	GRB2
ACTG1	GSN
ACTG1	GZMA
ACTG1	GZMK
ACTG1	HSP90AA1
ACTG1	HSP90AB1
ACTG1	IKBKB
ACTG1	IL7R
ACTG1	ILF3
ACTG1	ITGA4
ACTG1	EIF6
ACTG1	LIG4
ACTG1	ABLIM1
ACTG1	LSP1
ACTG1	MAP1A
ACTG1	MDK
ACTG1	MAP3K1
ACTG1	MAP3K3
ACTG1	MLH1
ACTG1	NR3C2
ACTG1	MYC
ACTG1	MYH9
ACTG1	MYO1A
ACTG1	MYO1C
ACTG1	MYOC
ACTG1	NFKB1
ACTG1	NFKB2
[truncated: 215,140 more rows]
