# Supplementary material for: Network Diffusion Approach to Predict LncRNA Disease Associations Using Multi-Type Biological Networks: LION
Source: Front Physiol. 2019 Jul 16;10:888. doi: 10.3389/fphys.2019.00888 (PMC6646690; doi:10.3389/fphys.2019.00888)
Supplement: TABLE S3 — Complete dataset of disease-gene associations downloaded from DisGeNET. Contains 28,488 disease-gene associations between 4,454 diseases and 6,464 genes. [file Table_3.csv]

Disease	Gene
Abdominal Neoplasms	APC
Abdominal Neoplasms	GLUL
Abetalipoproteinemia	MTTP
Congenital abnormal fusion	CUP2Q35
Abruptio Placentae	NOS3
Abruptio Placentae	MTHFD1
Acanthosis Nigricans	FGFR3
Acanthosis Nigricans	FGFR2
Acanthosis Nigricans	NUBP2
Acanthosis Nigricans	INSR
Achondroplasia	TRIP11
Achondroplasia	FGFR3
Achondroplasia	COMP
Achondroplasia	SCN8A
Achondroplasia	COL2A1
Acid Base Imbalance	SARS2
Acidosis	ACAD9
Acidosis	ISCU
Acidosis	YARS2
Acidosis	SLC4A4
Acidosis	SLC4A5
Acidosis, Lactic	MRPS16
Acidosis, Lactic	TUFM
Acidosis, Lactic	DLD
Acidosis, Lactic	ITGB2
Acidosis, Lactic	BCS1L
Acidosis, Lactic	ISCU
Acidosis, Lactic	YARS2
Acidosis, Lactic	PDHA1
Acidosis, Lactic	DLAT
Acidosis, Lactic	PDP1
Renal tubular acidosis	CA2
Renal tubular acidosis	ATP6V0A4
Renal tubular acidosis	SLC4A4
Renal tubular acidosis	SLC4A5
Acne Vulgaris	PSTPIP1
Acne Vulgaris	RBP4
Vestibulocochlear Nerve Diseases	PIK3R5
Vestibulocochlear Nerve Diseases	AUNX1
Acquired Immunodeficiency Syndrome	KIR3DL1
Acquired Immunodeficiency Syndrome	KIR3DS1
Acquired Immunodeficiency Syndrome	CXCL12
Acquired Immunodeficiency Syndrome	CXCR1
Acquired Immunodeficiency Syndrome	CXCR2
Acquired Immunodeficiency Syndrome	IL4R
Acquired Immunodeficiency Syndrome	CCL3L1
Acquired Immunodeficiency Syndrome	CCL3L3
Acquired Immunodeficiency Syndrome	CX3CR1
Apert syndrome	FGFR2
Apert syndrome	NUBP2
Acrodermatitis	SLC39A4
Acromegaly	AOCH
Acromegaly	GNAS
Actinomycetales Infections	IFNGR1
Actinomycetales Infections	TLR1
Actinomycetales Infections	LPRS6
Actinomycetales Infections	MTBSX
Actinomycetales Infections	IL12RB1
Actinomycetales Infections	TIRAP
Actinomycetales Infections	IFNG
Actinomycetales Infections	MTBS1
Actinomycetales Infections	CISH
Addison Disease	NR0B1
Adenocarcinoma	ERBB2
Adenocarcinoma	NEURL1
Adenocarcinoma	BHD
Adenocarcinoma	FLCN
Adenocarcinoma	TP53
Adenocarcinoma	FH
Adenocarcinoma	BRAF
Adenocarcinoma	HNF1A
Adenocarcinoma	SH2B3
Adenocarcinoma	EGFR
Adenocarcinoma	PARK2
Adenocarcinoma	DIRC2
Adenocarcinoma	RNF139
Adenocarcinoma	TFE3
Adenocarcinoma	PRCC
Adenocarcinoma	UMOD
Adenocarcinoma	HNF1B
Adenocarcinoma	MINPP1
Adenocarcinoma	VHL
Papillary adenocarcinoma	TFE3
Papillary adenocarcinoma	PRCC
Adenoma	HRPT3
Adenoma	CDC73
Adenoma	HPRHP
Adenoma	MEN1
Adenoma	GIP
Adenoma	GNAI2
Adenoma	AIP
Adenoma	LHCGR
Adrenal Cortex Diseases	CYP11A1
Adrenal Cortex Diseases	PRKAR1A
Adrenal Cortex Diseases	CXADRP1
Adrenal Cortex Diseases	POMC
Tumors of Adrenal Cortex	PRKAR1A
Tumors of Adrenal Cortex	CXADRP1
Tumors of Adrenal Cortex	TP53
Tumors of Adrenal Cortex	MEN1
Adrenal Gland Diseases	NR5A1
Adrenal Gland Diseases	SF1
Adrenal Gland Diseases	CYP11B1
Adrenal Gland Diseases	CYP21A2
Adrenal Gland Diseases	CYP11A1
Adrenal Gland Diseases	ABCD1
Adrenal Gland Diseases	AMN
Adrenal Gland Diseases	CYP11B2
Adrenal Gland Diseases	STAR
Adrenal Gland Diseases	POMC
Adrenal Gland Diseases	WNT4
Adrenal gland hypofunction	NR5A1
Adrenal gland hypofunction	SF1
Adrenal gland hypofunction	AAA1
Adrenal gland hypofunction	AAAS
Adrenal gland hypofunction	CYP11A1
Adrenal gland hypofunction	TBX19
Adrenal gland hypofunction	ABCD1
Adrenal gland hypofunction	AMN
Adrenal gland hypofunction	H19
Adrenal gland hypofunction	CDKN1C
Adrenal gland hypofunction	CIB2
Adrenal gland hypofunction	MRAP
Adrenal gland hypofunction	FGD2
Adrenal gland hypofunction	GCCD2
Adrenal gland hypofunction	FGD3
Adrenal gland hypofunction	GCCD3
Adrenal gland hypofunction	MC2R
Adrenal gland hypofunction	CYP11B2
Adrenal gland hypofunction	MCM4
Adrenal gland hypofunction	NKCD
Adrenal gland hypofunction	POMC
Adrenal Gland Neoplasms	PRKAR1A
Adrenal Gland Neoplasms	CXADRP1
Adrenal Gland Neoplasms	GDNF
Adrenal Gland Neoplasms	KIF1B
Adrenal Gland Neoplasms	TP53
Adrenal Gland Neoplasms	MEN1
Adrenal Gland Neoplasms	RET
Adrenal Gland Neoplasms	SDHD
Adrenal Gland Neoplasms	SDHB
Adrenal Gland Neoplasms	VHL
Adrenal Gland Neoplasms	MAX
Adrenal Gland Neoplasms	TMEM127
Congenital adrenal hyperplasia	CYP17A1
Congenital adrenal hyperplasia	CYP11B1
Congenital adrenal hyperplasia	CYP21A2
Congenital adrenal hyperplasia	NR0B1
Congenital adrenal hyperplasia	STAR
Affective Disorders, Psychotic	MAFD8
Affective Disorders, Psychotic	MAFD9
Afibrinogenemia	FGA
Afibrinogenemia	FGB
Afibrinogenemia	FGG
Agammaglobulinemia	PGM3
Agammaglobulinemia	IGHM
Agammaglobulinemia	BLOC1S5
Agammaglobulinemia	IGLL1
Agammaglobulinemia	CD79A
Agammaglobulinemia	BLNK
Agammaglobulinemia	LRRC8A
Agammaglobulinemia	CD79B
Agammaglobulinemia	MRO
Agammaglobulinemia	BTK
Agammaglobulinemia	GATM
Agammaglobulinemia	AGMX2
Agammaglobulinemia	TNFRSF11A
Agammaglobulinemia	IL2
Aggressive behavior	MAOA
Primary Myelofibrosis	MPL
Agranulocytosis	LAG5
Albinism	C10orf11
Albinism	OCA5
Albinism	ADFN
Albinism	HPS1
Albinism	HPS3
Albinism	KIT
Albinism	TYR
Albinism	MITF
Albinism	SNAI2
Alcoholic Intoxication	ALDH2
Alcoholic Intoxication, Chronic	ADH1B
Alcoholic Intoxication, Chronic	ADH1C
Alcoholic Intoxication, Chronic	GABRA2
Alcoholic Intoxication, Chronic	TAS2R16
Alcoholic Intoxication, Chronic	HTR2A
Alkalosis	SARS2
Alkaptonuria	HGD
Alopecia Areata	AA1
Alopecia Areata	AA2
Alpha Thalassemia	ATRX
Alpha Thalassemia	PQBP1
Alpha Thalassemia	HBA2
Alpha Thalassemia	HBA1
Alzheimers Disease	AD6
Alzheimers Disease	AD8
Alzheimers Disease	TBC1D8
Alzheimers Disease	PSEN1
Alzheimers Disease	AD10
Alzheimers Disease	AD11
Alzheimers Disease	PSEN2
Alzheimers Disease	AD5
Alzheimers Disease	AD7
Alzheimers Disease	C9orf72
Alzheimers Disease	AAA1
Alzheimers Disease	APP
Alzheimers Disease	MPO
Alzheimers Disease	AD12
Alzheimers Disease	AD16
Alzheimers Disease	PLAU
Alzheimers Disease	APBB2
Alzheimers Disease	SORL1
Alzheimers Disease	BLMH
Alzheimers Disease	SMC3
Alzheimers Disease	PAXIP1
Alzheimers Disease	AD13
Alzheimers Disease	AD14
Alzheimers Disease	AD15
Alzheimers Disease	TRPM7
Alzheimers Disease	NOS3
Alzheimers Disease	TNF
Amelogenesis Imperfecta	WDR72
Amelogenesis Imperfecta	AMELX
Amelogenesis Imperfecta	FAM83H
Amelogenesis Imperfecta	ENAM
Amelogenesis Imperfecta	KLK4
Amelogenesis Imperfecta	MMP20
Amelogenesis Imperfecta	ROGDI
Renal Aminoacidurias	HBHR
Renal Aminoacidurias	SLC7A9
Renal Aminoacidurias	SLC3A1
Renal Aminoacidurias	SLC6A19
Renal Aminoacidurias	BCS1L
Amyloidosis	GSN
Amyloidosis	OSMR
Amyloidosis	IL31RA
Amyloidosis	APOA1
Amyloidosis	CST3
Amyloidosis	AAA1
Amyloidosis	APP
Amyloidosis	PRNP
Amyloidosis	NCOA6
Amyloidosis	MEFV
Amyotrophic Lateral Sclerosis	SOD1
Amyotrophic Lateral Sclerosis	TARDBP
Amyotrophic Lateral Sclerosis	HNRNPA1
Amyotrophic Lateral Sclerosis	ERBB4
Amyotrophic Lateral Sclerosis	ALS2
Amyotrophic Lateral Sclerosis	ALS3
Amyotrophic Lateral Sclerosis	ALS5
Amyotrophic Lateral Sclerosis	ALS7
Amyotrophic Lateral Sclerosis	VAPB
Amyotrophic Lateral Sclerosis	ANG
Amyotrophic Lateral Sclerosis	C9orf72
Amyotrophic Lateral Sclerosis	SETX
Amyotrophic Lateral Sclerosis	FIG4
Amyotrophic Lateral Sclerosis	CHMP2B
Amyotrophic Lateral Sclerosis	DCTN1
Amyotrophic Lateral Sclerosis	NEFH
Amyotrophic Lateral Sclerosis	PRPH
Amyotrophic Lateral Sclerosis	TRPM7
Aplastic Anemia	TERC
Aplastic Anemia	TMEFF2
Aplastic Anemia	FXN
Aplastic Anemia	DLK1
Aplastic Anemia	FANCA
Aplastic Anemia	YARS2
Aplastic Anemia	NME1
Aplastic Anemia	NLRP2
Aplastic Anemia	TEC
Aplastic Anemia	ERCC4
Aplastic Anemia	IFNG
Congenital Dyserythropoietic Anemia	CDAN1
Congenital Dyserythropoietic Anemia	C15orf41
Congenital Dyserythropoietic Anemia	SEC23B
Congenital Dyserythropoietic Anemia	CDAN3
Congenital Dyserythropoietic Anemia	LPIN2
Anemia, Hemolytic	RHAG
Anemia, Hemolytic	SPTB
Anemia, Hemolytic	HMOX1
Anemia, Hemolytic	AK1
Anemia, Hemolytic	G6PD
Anemia, Hemolytic	GCLC
Anemia, Hemolytic	GPX1
Anemia, Hemolytic	GSR
Anemia, Hemolytic	GSS
Anemia, Hemolytic	PFKL
Anemia, Hemolytic	HBB
Anemia, Hemolytic	HBA1
Anemia, Hemolytic	HBA2
Anemia, Hemolytic	SLEH1
Anemia, Hemolytic, Congenital	NT5C3A
Anemia, Hemolytic, Congenital	CDAN1
Anemia, Hemolytic, Congenital	C15orf41
Anemia, Hemolytic, Congenital	G6PD
Anemia, Hemolytic, Congenital	PROK1
Anemia, Hemolytic, Congenital	PKLR
Anemia, Hemolytic, Congenital	HBB
Anemia, Hemolytic, Congenital	HBD
Anemia, Hemolytic, Congenital	HBA1
Anemia, Hemolytic, Congenital	HBA2
Anemia, Hemolytic, Congenital	TEC
Hypochromic anemia	SLC11A2
Hypochromic anemia	HBA2
Anemia, Macrocytic	MTRR
Anemia, Macrocytic	MTR
Anemia, Macrocytic	RPS14
Anemia, Megaloblastic	MTRR
Anemia, Megaloblastic	MTR
Anemia, Megaloblastic	DHFR
Anemia, Megaloblastic	SLC19A2
Anemia, Neonatal	SPTB
Anemia, Pernicious	GIF
Anemia, Pernicious	CFI
Anemia, Sickle Cell	HBB
Sideroblastic anemia	GLRX5
Sideroblastic anemia	SLC25A38
Sideroblastic anemia	ALAS2
Sideroblastic anemia	ARSB
Sideroblastic anemia	YARS2
Anencephaly	WDR62
Anencephaly	IER3IP1
Anencephaly	MMRFCGU
Anencephaly	MED17
Anencephaly	ARFGEF2
Aneuploidy	CECR
Aneuploidy	TET18P
Aneurysm	COL4A1
Aneurysm	ACE
Aneurysm, Dissecting	SMAD3
Aneurysm, Dissecting	FBN1
Fabry Disease	GLA
Cutaneous Fibrous Histiocytoma	LEMD3
Angiomatosis	KTWS
Angiomatosis	RASA1
Angiomatosis	ARHGAP11A
Angiomatosis	CMC1
Angiomatosis	GNAQ
Angiomatosis	PNPLA6
Angiomatosis	VHL
Angiomatosis	CCND1
Angioedema	XPNPEP2
Anhidrosis	NTRK1
Aniridia	PAX6
Aniridia	DEL11P13
Anophthalmos	MAA
Anophthalmos	NAA10
Anophthalmos	STRA6
Anorexia Nervosa	BDNF
Anorexia Nervosa	HTR2A
Anus, Imperforate	PTEN
Anus, Imperforate	SALL4
Anus, Imperforate	JBS
Anus, Imperforate	UBR1
Anus, Imperforate	MED12
Anus, Imperforate	SALL1
Anxiety Disorders	HTT
Anxiety Disorders	SLC6A4
Anxiety Disorders	BDNF
Anxiety Disorders	HTR2A
Aortic Aneurysm	SMAD3
Aortic Aneurysm	FBN1
Aortic Aneurysm	AAA3
Supravalvular aortic stenosis	ELN
Supravalvular aortic stenosis	GTF2IRD1
Supravalvular aortic stenosis	ADAMTS10
Supravalvular aortic stenosis	AWAT2
Aortic Stenosis, Subvalvular	MYLK3
Aortic Stenosis, Subvalvular	MYLK2
Aortic Stenosis, Subvalvular	MYO6
Aortic Valve Stenosis	ELN
Aortopulmonary Septal Defect	GATA6
Aortopulmonary Septal Defect	NKX2-6
Aphakia	ASMD
Aphakia	FOXE3
Aphasia	GRN
Apnea	CHAT
Appetite Disorders	AKR1C2
Appetite Disorders	DDH2
Appetite Disorders	NTRK2
Appetite Disorders	BDNF
Appetite Disorders	HTR2A
Apraxias	TBC1D8
Apraxias	PSEN1
Apraxias	APTX
Apraxias	SRPX2
Apraxias	FOXP2
Apraxias	SLI4
Arachnodactyly	FBN2
Arachnodactyly	SKI
Arachnodactyly	SCARF2
Arbovirus Infections	CD209
Arterial Occlusive Diseases	MYMY4
Arterial Occlusive Diseases	PAOD1
Arterial Occlusive Diseases	HABP2
Arteriosclerosis	ANKS4B
Arteriosclerosis	SMARCAL1
Arteriosclerosis	HEATR6
Arteriosclerosis	ABCA1
Arteriosclerosis	TERT
Arteriosclerosis	MEF2A
Arteriosclerosis	LRP6
Arteriosclerosis	PON2
Arteriosclerosis	KL
Arteriosclerosis	PON1
Arteriosclerosis	IRS1
Arteriosclerosis	CCL2
Arteriosclerosis	ATF7IP
Arteriosclerosis	CCL4
Arteriosclerosis	CX3CR1
Congenital Arteriovenous Malformation	RASA1
Congenital Arteriovenous Malformation	ARHGAP11A
Congenital Arteriovenous Malformation	TEK
Arthritis	GDF5
Arthritis	CIITA
Arthritis	PSTPIP1
Arthritis	COL2A1
Arthritis	COL11A2
Arthritis	PTPN22
Arthritis	IL10
Arthritis	NOD2
Arthritis	CELIAC2
Arthritis	GALM
Arthritis	LTA
Arthritis	FRZB
Arthritis	ASPN
Arthritis	HLA-DRB1
Arthritis	CD244
Arthritis	NFKBIL1
Arthritis	SLC22A4
Arthritis	DHX40
Arthritis	PADI4
Arthritis	MIF
Arthritis, Infectious	PSTPIP1
Arthritis, Psoriatic	NOD2
Arthritis, Psoriatic	CELIAC2
Arthritis, Psoriatic	GALM
Arthritis, Psoriatic	LTA
Rheumatoid Arthritis	CIITA
Rheumatoid Arthritis	PTPN22
Rheumatoid Arthritis	IL10
Rheumatoid Arthritis	HLA-DRB1
Rheumatoid Arthritis	CD244
Rheumatoid Arthritis	NFKBIL1
Rheumatoid Arthritis	SLC22A4
Rheumatoid Arthritis	DHX40
Rheumatoid Arthritis	PADI4
Rheumatoid Arthritis	MIF
Arthrogryposis	TPM2
Arthrogryposis	IGHD4-11
Arthrogryposis	TNNI2
Arthrogryposis	MYH3
Arthrogryposis	PIEZO2
Arthrogryposis	VPS33B
Arthrogryposis	VIPAS39
Arthrogryposis	BRKS1
Arthrogryposis	LHX2
Arthrogryposis	PLOD2
Arthrogryposis	MYH8
Arthrogryposis	ERCC1
Arthrogryposis	GLE1
Arthrogryposis	DOK7
Arthrogryposis	CHRNE
Arthrogryposis	RAPSN
Arthrogryposis	UBA1
Arthrogryposis	ERCC2
Neurogenic arthropathy	WISP3
Neurogenic arthropathy	VSX1
Neurogenic arthropathy	PRG4
Neurogenic arthropathy	9-Sep
Ascorbic Acid Deficiency	GULOP
Aspergillosis	CLEC7A
Asthma	IL12B
Asthma	PLA2G7
Asthma	IRAK3
Asthma	PTGER2
Asthma	TBX21
Asthma	ADRB2
Asthma	MUC7
Asthma	PTGDR
Asthma	NPSR1
Asthma	HLA-G
Asthma	SCGB1A1
Asthma	HNMT
Asthma	SCGB3A2
Asthma	ALRH
Asthma	IL13
Asthma	ALOX5
Asthma	CCL11
Asthma	TNF
Astrocytoma	ERBB2
Astrocytoma	NEURL1
Astrocytoma	BRCA2
Ataxia Telangiectasia	APTX
Ataxia Telangiectasia	SLC33A1
Ataxia Telangiectasia	ATM
Ataxia Telangiectasia	MRE11A
Atherosclerosis	HEATR6
Atherosclerosis	ABCA1
Atherosclerosis	TERT
Atherosclerosis	MEF2A
Atherosclerosis	LRP6
Atherosclerosis	PON2
Atherosclerosis	KL
Atherosclerosis	PON1
Atherosclerosis	IRS1
Atherosclerosis	CCL2
Atherosclerosis	ATF7IP
Atherosclerosis	CCL4
Atherosclerosis	CX3CR1
Atrial Fibrillation	ATFB1
Atrial Fibrillation	SCN2B
Atrial Fibrillation	ATFB2
Atrial Fibrillation	NPPA
Atrial Fibrillation	KCNA5
Atrial Fibrillation	ATFB8
Atrial Fibrillation	SCN1B
Atrial Fibrillation	KCNQ1
Atrial Fibrillation	KCNE2
Atrial Fibrillation	ATFB5
Autistic Disorder	DEL16P11.2
Autistic Disorder	BMIQ16
Autistic Disorder	DUP1Q21
Autistic Disorder	CNTNAP2
Autistic Disorder	PTEN
Autistic Disorder	MECP2
Autistic Disorder	MRXSL
Autistic Disorder	ASPG1
Autistic Disorder	ASPG2
Autistic Disorder	ASPG3
Autistic Disorder	ASPG4
Autistic Disorder	AUTS11
Autistic Disorder	AUTS12
Autistic Disorder	AUTS13
Autistic Disorder	SHANK2
Autistic Disorder	AUTS3
Autistic Disorder	AUTS5
Autistic Disorder	AUTS6
Autistic Disorder	AUTS7
Autistic Disorder	AUTS8
Autistic Disorder	NLGN3
Autistic Disorder	NLGN4X
Autistic Disorder	DELXP22.11
Autoimmunity	RAG1
Autoimmunity	STK4
Autoimmunity	MST1
Azoospermia	DAZL
Bacteremia	TIRAP
Bacteremia	CISH
Bacterial Infection, Unspecified, In Conditions Classified Elsewhere And Of Unspecified Site	IL12RB1
Bacterial Infections	IL12B
Bacterial Infections	PPP1R42
Bacterial Infections	HBEGF
Bacterial Infections	IL12RB1
Bacterial Infections	TIRAP
Bacterial Infections	CISH
Pneumonia, Bacterial	IKBKG
Pneumonia, Bacterial	IRAK4
Pneumonia, Bacterial	TIRAP
Barrett Esophagus	MGS
Bartter Disease	SLC12A1
Bartter Disease	KCNJ1
Bartter Disease	CLCNKB
Bartter Disease	BSND
Bartter Disease	CLCNKA
Basal Cell Nevus Syndrome	PTCH1
Basal Ganglia Diseases	IBGC2
Basal Ganglia Diseases	COQ2
Basal Ganglia Diseases	MAPT
Basal Ganglia Diseases	TOR1A
Basal Ganglia Diseases	DYT17
Basal Ganglia Diseases	HTT
Basal Ganglia Diseases	MRXS5
Basal Ganglia Diseases	AP1S2
Basal Ganglia Diseases	SLITRK1
Basal Ganglia Diseases	WSN
Basal Ganglia Diseases	ATP7B
Basal Ganglia Diseases	ITPA
Basal Ganglia Diseases	DCAF17
Basal Ganglia Diseases	TRPM7
Basal Ganglia Diseases	HDC
Beckwith Wiedemann Syndrome	KCNQ1OT1
Beckwith Wiedemann Syndrome	H19
Beckwith Wiedemann Syndrome	CDKN1C
Beckwith Wiedemann Syndrome	CIB2
Beckwith Wiedemann Syndrome	WT2
Beckwith Wiedemann Syndrome	NSD1
Behavior Disorders	SYN1
Behavior Disorders	SLITRK1
Bernard Soulier Syndrome	GP1BB
Bernard Soulier Syndrome	GP1BA
Bernard Soulier Syndrome	GP9
Beta Thalassemia	HBB
Beta Thalassemia	LCRB
Beta Thalassemia	GATA1
Beta Thalassemia	SOS1
Bile Duct Diseases	VPS33B
Bile Duct Diseases	VIPAS39
Biliary Tract Diseases	VPS33B
Biliary Tract Diseases	VIPAS39
Bipolar Disorder	MAFD6
Bipolar Disorder	MAFD4
Bipolar Disorder	MAFD3
Bipolar Disorder	MAFD5
Bipolar Disorder	XBP1
Bipolar Disorder	MAFD8
Bipolar Disorder	MAFD9
Urinary Bladder Diseases	SOX17
Blepharophimosis	FOXL2
Blepharophimosis	NMLFS
Blepharophimosis	MED12
Blepharophimosis	KAT6B
Blepharophimosis	SCARF2
Blepharoptosis	COLEC11
Blepharoptosis	CLK1
Blepharoptosis	FOXL2
Blepharoptosis	UBE3B
Blepharoptosis	ACTB
Blepharoptosis	PHOX2A
Blepharoptosis	MED12
Blepharoptosis	PTOS2
Blepharoptosis	PTOS1
Bulla	DSC3
Bulla	FERMT1
Blood Platelet Disorders	GP1BB
Blood Platelet Disorders	GP1BA
Blood Platelet Disorders	GFI1B
Blood Platelet Disorders	ITGB3
Blood Platelet Disorders	ITGA2B
Blood Platelet Disorders	NBEAL2
Blood Platelet Disorders	RUNX1
Blood Platelet Disorders	CALR
Blood Platelet Disorders	TRIM21
Blood Platelet Disorders	SH2B3
Blood Platelet Disorders	JAK2
Blood Protein Disorders	PGM3
Blood Protein Disorders	IGHM
Blood Protein Disorders	BLOC1S5
Blood Protein Disorders	IGLL1
Blood Protein Disorders	CD79A
Blood Protein Disorders	BLNK
Blood Protein Disorders	LRRC8A
Blood Protein Disorders	CD79B
Blood Protein Disorders	MRO
Blood Protein Disorders	BTK
Blood Protein Disorders	GATM
Blood Protein Disorders	CYB5A
Blood Protein Disorders	HBB
Blood Protein Disorders	HBA1
Blood Protein Disorders	HBA2
Blood Protein Disorders	ATXN3
Blood Protein Disorders	SERPINC1
Blood Protein Disorders	PC
Blood Protein Disorders	PROC
Bloom Syndrome	BLM
Bloom Syndrome	GP1BB
Bloom Syndrome	WRN
Bone Cysts	ANBC
Bone Diseases, Endocrine	NKX2-5
Bone Diseases, Endocrine	GP1BB
Bone Diseases, Endocrine	THRA
Bone Diseases, Endocrine	NR1D1
Bone Diseases, Endocrine	GNAS
Metabolic Bone Disorder	PLS3
Metabolic Bone Disorder	TINF2
Metabolic Bone Disorder	SLC34A1
Metabolic Bone Disorder	SLC17A2
Metabolic Bone Disorder	SLC9A3R1
Metabolic Bone Disorder	WNT1
Metabolic Bone Disorder	INTS1
Metabolic Bone Disorder	GNAS
Metabolic Bone Disorder	CYP2R1
Metabolic Bone Disorder	FBXO33
Metabolic Bone Disorder	UGT2B17
Metabolic Bone Disorder	PDLIM4
Metabolic Bone Disorder	BMND7
Metabolic Bone Disorder	BMND8
Bone Marrow Diseases	ASXL1
Bone Marrow Diseases	GATA2
Bone Marrow Diseases	TERC
Bone Marrow Diseases	TMEFF2
Bone Marrow Diseases	BPGM
Bone Marrow Diseases	MLSM7
Bone Marrow Diseases	MECOM
Bone Marrow Diseases	ACSL5
Bone Marrow Diseases	ACSL6
Bone Marrow Diseases	IRF1
Bone Marrow Diseases	TET2
Bone Marrow Diseases	SF3B1
Bone Marrow Diseases	FGFR1OP
Bone Marrow Diseases	CHTOP
Bone Marrow Diseases	PDGFRB
Bone Marrow Diseases	NME1
Bone Marrow Diseases	NLRP2
Bone Marrow Diseases	HBA2
Bone Marrow Diseases	IFNG
Bone neoplasms	EWSR1
Bone neoplasms	PTPN11
Brain Neoplasms	MSH2
Brain Neoplasms	MLH1
Brain Neoplasms	MSH6
Brain Neoplasms	PTCH2
Brain Neoplasms	PMS2
Brain Neoplasms	BRCA2
Malignant neoplasm of breast	BCPR
Malignant neoplasm of breast	PPM1D
Malignant neoplasm of breast	BACH1
Malignant neoplasm of breast	BRIP1
Malignant neoplasm of breast	RB1CC1
Malignant neoplasm of breast	TSG101
Malignant neoplasm of breast	AKT1
Malignant neoplasm of breast	SLC22A18
Malignant neoplasm of breast	TP53
Malignant neoplasm of breast	ESR1
Malignant neoplasm of breast	KRAS
Malignant neoplasm of breast	GNL3
Malignant neoplasm of breast	PIK3CA
Malignant neoplasm of breast	BRD4
Malignant neoplasm of breast	RAD54L
Breast Diseases	HSD17B3
Breast Diseases	TBX3
Breast Diseases	RAD54L
Bronchial Diseases	IL12B
Bronchial Diseases	PLEKHG2
Bronchial Diseases	MMP1
Bronchial Diseases	PLA2G7
Bronchial Diseases	IRAK3
Bronchial Diseases	TBX21
Bronchial Diseases	ADRB2
Bronchial Diseases	MUC7
Bronchial Diseases	PTGDR
Bronchial Diseases	NPSR1
Bronchial Diseases	HLA-G
Bronchial Diseases	SCGB1A1
Bronchial Diseases	HNMT
Bronchial Diseases	SCGB3A2
Bronchial Diseases	ALRH
Bronchial Diseases	IL13
Bronchial Diseases	ALOX5
Bronchial Diseases	CCL11
Bronchial Diseases	TNF
Bronchiectasis	CILD2
Bronchiectasis	DAB1
Bronchiectasis	DNAAF3
Bronchiectasis	DRC1
Bronchiectasis	ZMYND10
Bronchiectasis	ARMC4
Bronchiectasis	RSPH1
Bronchiectasis	C21orf59
Bronchiectasis	CCDC65
Bronchiectasis	SPAG8
Bronchiectasis	SPAG1
Bronchiectasis	HYDIN
Bronchiectasis	NME8
Bronchiectasis	DYX1C1
Bronchiectasis	DYX1
Bronchiolitis	DPCR1
Bronchitis	MPO
Burkitt Lymphoma	MYC
Calcinosis	IBGC2
Calcinosis	SLC6A16
Calcinosis	NT5E
Calcinosis	CLCN5
Calcinosis	OCRL
Calcinosis	FGF23
Calcinosis	MGP
Calcinosis	SPINK1
Calcinosis	SAMD9
Calcinosis	GALNT3
Calcinosis	APCDD1
Calcinosis	KL
Calcium Metabolism Disorders	OCLN
Calcium Metabolism Disorders	CTC1
Calcium Metabolism Disorders	CLCN5
Calcium Metabolism Disorders	OCRL
Calcium Metabolism Disorders	CYP24A1
Calcium Metabolism Disorders	HCA1
Calcium Metabolism Disorders	CASR
Calcium Metabolism Disorders	GNA11
Calcium Metabolism Disorders	SLC34A3
Calcium Metabolism Disorders	GNAS
Calcium Metabolism Disorders	CYP2R1
Calcium Metabolism Disorders	HCAR2
Calcium Metabolism Disorders	ADCY10
Candidiasis	CANDF1
Candidiasis	CARD9
Candidiasis	CLEC7A
Candidiasis	IL17RA
Candidiasis	IL17F
Candidiasis	STAT1
Candidiasis, Chronic Mucocutaneous	CANDN1
Carcinoid Tumor	SDHD
Malignant tumor of colon	SRC
Malignant tumor of colon	NCOA1
Malignant tumor of colon	AURKA
Malignant Neoplasm Of Endometrium	MSH6
Malignant Neoplasm Of Endometrium	MLH3
Malignant Neoplasm Of Endometrium	PTEN
Malignant Neoplasm Of Endometrium	MSH3
Malignant Neoplasm Of Endometrium	CDH1
Malignant neoplasm of skin	SMO
Malignant neoplasm of skin	PTCH1
Malignant neoplasm of skin	TP53
Malignant neoplasm of skin	PTCH2
Malignant neoplasm of skin	RSPO1
Malignant neoplasm of skin	RASA1
Malignant neoplasm of skin	ARHGAP11A
Malignant neoplasm of thyroid	MINPP1
Malignant neoplasm of thyroid	NCOA4
Malignant neoplasm of thyroid	GOLGA5
Malignant neoplasm of thyroid	PCM1
Malignant neoplasm of thyroid	TRIM24
Malignant neoplasm of thyroid	TRIM33
Malignant neoplasm of thyroid	CCDC6
Malignant neoplasm of thyroid	HRH4
Malignant neoplasm of thyroid	SLC25A19
Malignant neoplasm of thyroid	TST1
Basal cell carcinoma	SMO
Basal cell carcinoma	PTCH1
Basal cell carcinoma	BZX
Basal cell carcinoma	TP53
Basal cell carcinoma	PTCH2
Basal cell carcinoma	RASA1
Basal cell carcinoma	ARHGAP11A
Bronchogenic Carcinoma	EGFR
Bronchogenic Carcinoma	RB1
Bronchogenic Carcinoma	DDX56
Bronchogenic Carcinoma	INTS6
Bronchogenic Carcinoma	TSG11
Non Small Cell Lung Carcinoma	EGFR
Non Small Cell Lung Carcinoma	DDX56
Non Small Cell Lung Carcinoma	INTS6
Non Small Cell Lung Carcinoma	TSG11
Carcinoma, Papillary	PTCPRN
Renal Cell Carcinoma	BHD
Renal Cell Carcinoma	FLCN
Renal Cell Carcinoma	FH
Renal Cell Carcinoma	HNF1A
Renal Cell Carcinoma	SH2B3
Renal Cell Carcinoma	DIRC2
Renal Cell Carcinoma	RNF139
Renal Cell Carcinoma	OGG1
Renal Cell Carcinoma	TFE3
Renal Cell Carcinoma	PRCC
Renal Cell Carcinoma	UMOD
Renal Cell Carcinoma	HNF1B
Renal Cell Carcinoma	PTCPRN
Renal Cell Carcinoma	VHL
Squamous cell carcinoma	LZTS1
Squamous cell carcinoma	FEZ1
Squamous cell carcinoma	WWOX
Squamous cell carcinoma	RSPO1
Squamous cell carcinoma	FAS
Squamous cell carcinoma	LYPLA1
Cardiomyopathy, Dilated	TBC1D8
Cardiomyopathy, Dilated	PSEN1
Cardiomyopathy, Dilated	PSEN2
Cardiomyopathy, Dilated	DSG2
Cardiomyopathy, Dilated	CMD1B
Cardiomyopathy, Dilated	SOX9
Cardiomyopathy, Dilated	NEXN
Cardiomyopathy, Dilated	RBM20
Cardiomyopathy, Dilated	CMD1F
Cardiomyopathy, Dilated	LGMD1D
Cardiomyopathy, Dilated	LAMA4
Cardiomyopathy, Dilated	LAMA3
Cardiomyopathy, Dilated	CMD1K
Cardiomyopathy, Dilated	MYPN
Cardiomyopathy, Dilated	COTL1
Cardiomyopathy, Dilated	CSRP3
Cardiomyopathy, Dilated	ABCC9
Cardiomyopathy, Dilated	PLN
Cardiomyopathy, Dilated	PLB1
Cardiomyopathy, Dilated	CMD1Q
Cardiomyopathy, Dilated	TMPO
Cardiomyopathy, Dilated	ERBB2IP
Cardiomyopathy, Dilated	VCL
Cardiomyopathy, Dilated	TNNC1
Cardiomyopathy, Dilated	MYH7
Cardiomyopathy, Dilated	SPPM
Cardiomyopathy, Dilated	MYH6
Cardiomyopathy, Dilated	TNNT2
Cardiomyopathy, Dilated	TPM1
Cardiomyopathy, Dilated	MYBPC3
Cardiomyopathy, Dilated	TNNI3
Cardiomyopathy, Dilated	TTN
Cardiomyopathy, Dilated	EYA4
Cardiomyopathy, Dilated	LMNA
Cardiomyopathy, Dilated	ROBO3
Cardiomyopathy, Dilated	DSP
Cardiomyopathy, Dilated	PRDM16
Cardiomyopathy, Dilated	SCN5A
Cardiomyopathy, Dilated	HBN1
Cardiomyopathy, Dilated	SEC61G
Cardiomyopathy, Dilated	SGCD
Cardiomyopathy, Dilated	TCAP
Cardiomyopathy, Dilated	FKTN
Cardiomyopathy, Dilated	CMD1C
Cardiomyopathy, Dilated	LDB3
Cardiomyopathy, Dilated	ZASP
Hypertrophic Cardiomyopathy	ACAD9
Hypertrophic Cardiomyopathy	SCO2
Hypertrophic Cardiomyopathy	MYP6
Hypertrophic Cardiomyopathy	JPH2
Hypertrophic Cardiomyopathy	MYH7
Hypertrophic Cardiomyopathy	SPPM
Hypertrophic Cardiomyopathy	TNNT2
Hypertrophic Cardiomyopathy	TPM1
Hypertrophic Cardiomyopathy	MYBPC3
Hypertrophic Cardiomyopathy	TNNI3
Hypertrophic Cardiomyopathy	MYLK3
Hypertrophic Cardiomyopathy	MYLK2
Hypertrophic Cardiomyopathy	MYO6
Hypertrophic Cardiomyopathy	CAV3
Hypertrophic Cardiomyopathy	PRKAG2
Restrictive cardiomyopathy	TNNT2
Restrictive cardiomyopathy	TNNI3
Restrictive cardiomyopathy	RCM2
Carotid Artery Diseases	MYMY4
Carotid Artery Diseases	HABP2
Carotid Stenosis	HABP2
Cartilage Diseases	LTBP4
Cartilage Diseases	MGP
Central Nervous System Infection	PRNP
Central Nervous System Infection	NCOA6
Intracranial Aneurysm	ANIB1
Intracranial Aneurysm	ANIB2
Intracranial Aneurysm	ANIB3
Intracranial Aneurysm	ANIB4
Intracranial Aneurysm	ANIB5
Intracranial Aneurysm	ANIB7
Intracranial Aneurysm	ANIB8
Intracranial Aneurysm	ANIB10
Intracranial Aneurysm	ANIB6
Intracranial Aneurysm	ANIB9
Cerebral Arterial Diseases	CST3
Cerebral Arterial Diseases	AAA1
Cerebral Arterial Diseases	APP
Cerebral Arterial Diseases	PRNP
Cerebral Arterial Diseases	NCOA6
Cerebral Arterial Diseases	MYMY4
Cerebral Infarction	PRKCH
Cerebral Infarction	HTRA1
Cerebral Palsy	CPAT1
Cerebral Palsy	AP4M1
Malignant tumor of cervix	ST3
Uterine Cervical Neoplasm	ST3
Charcot Marie Tooth Disease	DYNC1H1
Charcot Marie Tooth Disease	CMT2G
Charcot Marie Tooth Disease	AARS
Charcot Marie Tooth Disease	CMTDIA
Charcot Marie Tooth Disease	DNM2
Charcot Marie Tooth Disease	YARS
Charcot Marie Tooth Disease	YARS2
Charcot Marie Tooth Disease	KARS
Charcot Marie Tooth Disease	PMP22
Charcot Marie Tooth Disease	CHM
Charcot Marie Tooth Disease	MPZ
Charcot Marie Tooth Disease	LITAF
Charcot Marie Tooth Disease	KIF1B
Charcot Marie Tooth Disease	MFN2
Charcot Marie Tooth Disease	RAB7B
Charcot Marie Tooth Disease	MED25
Charcot Marie Tooth Disease	AIFM1
Charcot Marie Tooth Disease	GARS
Charcot Marie Tooth Disease	BSCL2
Charcot Marie Tooth Disease	SMAD1
Charcot Marie Tooth Disease	NEFL
Charcot Marie Tooth Disease	GDAP1
Charcot Marie Tooth Disease	MTMR2
Charcot Marie Tooth Disease	SBF2
Charcot Marie Tooth Disease	SH3TC2
Charcot Marie Tooth Disease	NDRG1
Charcot Marie Tooth Disease	FGD4
Charcot Marie Tooth Disease	FIG4
Charcot Marie Tooth Disease	CMTX2
Charcot Marie Tooth Disease	CMTX3
Charcot Marie Tooth Disease	LRSAM1
Charcot Marie Tooth Disease	PRX
Charcot Marie Tooth Disease	LMNA
Charcot Marie Tooth Disease	ROBO3
Charcot Marie Tooth Disease	PRPS1
Charcot Marie Tooth Disease	EGR2
Charcot Marie Tooth Disease	HSPB8
Charcot Marie Tooth Disease	HSPB1
Charcot Marie Tooth Disease	HSPB2
Charcot Marie Tooth Disease	WNK1
Charcot Marie Tooth Disease	PLEKHG5
Charcot Marie Tooth Disease	HOXD10
Chediak Higashi Syndrome	VPS13B
Chediak Higashi Syndrome	LYST
Cherubism	SH3BP2
Chilblains	RASD1
Chilblains	TREX1
Child Development Disorders, Pervasive	DEL16P11.2
Child Development Disorders, Pervasive	BMIQ16
Child Development Disorders, Pervasive	CNTNAP2
Child Development Disorders, Pervasive	MECP2
Child Development Disorders, Pervasive	MRXSL
Child Development Disorders, Pervasive	ASPG1
Child Development Disorders, Pervasive	ASPG2
Child Development Disorders, Pervasive	ASPG3
Child Development Disorders, Pervasive	ASPG4
Child Development Disorders, Pervasive	AUTS11
Child Development Disorders, Pervasive	AUTS12
Child Development Disorders, Pervasive	AUTS13
Child Development Disorders, Pervasive	SHANK2
Child Development Disorders, Pervasive	AUTS3
Child Development Disorders, Pervasive	AUTS5
Child Development Disorders, Pervasive	AUTS6
Child Development Disorders, Pervasive	AUTS7
Child Development Disorders, Pervasive	AUTS8
Child Development Disorders, Pervasive	NLGN3
Child Development Disorders, Pervasive	NLGN4X
Child Development Disorders, Pervasive	DELXP22.11
Choanal Atresia	PTPN14
Cholangitis	CLDN1
Cholangitis, Sclerosing	CLDN1
Cholestasis	VPS33B
Cholestasis	VIPAS39
Cholestasis	ATP8B1
Cholestasis	ABCB4
Cholestasis	LCS1
Cholestasis	RPGRIP1L
Cholestasis	CC2D2A
Cholestasis	TMEM67
Cholestasis	BCS1L
Intrahepatic Cholestasis	JAG1
Intrahepatic Cholestasis	ATP8B1
Intrahepatic Cholestasis	ABCB11
Intrahepatic Cholestasis	ABCB4
Cholesterol Ester Storage Disease	LIPA
Chondrodysplasia Punctata	ARSE
Chondrodysplasia Punctata	AGPS
Chondrosarcoma	TAF15
Chondrosarcoma	NR4A3
Chondrosarcoma	EXT1
Chondrosarcoma	HMSNO
Chondrosarcoma	TFG
Chordoma	CHDM
Chorea	VPS13A
Chorea	BFIC2
Chorea	PRRT2
Chorea	DYT10
Chorea	ICCA
Chorea	KCNMA1
Chorea	NKX2-1
Chorea	TTF1
Chorea	HTT
Chorea	JPH3
Chorea	OPA1
Chorea	PNKD2
Chorea	PNKD
Chorea	MR1
Chorea	PDC
Ectopic Tissue	CND
Choroid Diseases	BEST1
Choroid Diseases	CHM
Choroid Diseases	PRPH2
Choroid Diseases	DHDDS
Choroid Diseases	PRPH
Choroid Diseases	ROM1
Choroideremia	CHM
Hemophilia B	F9
Chromosome Deletion	DEL3PTERP25
Chromosome Deletion	DEL10Q26
Chromosome Deletion	DEL15Q13.3
Chromosome Deletion	DEL16P11.2
Chromosome Deletion	BMIQ16
Chromosome Deletion	FRA16A
Chromosome Deletion	DEL17Q11.2
Chromosome Deletion	DEL18P
Chromosome Deletion	DEL18Q
Chromosome Deletion	DEL19Q13.11
Chromosome Deletion	DEL1P36
Chromosome Deletion	DUP1Q21
Chromosome Deletion	DEL1Q41Q42
Chromosome Deletion	DEL1Q43Q44
Chromosome Deletion	DEL22Q11.2
Chromosome Deletion	DEL2P16.1-P15
Chromosome Deletion	DEL2Q31
Chromosome Deletion	DEL6PTER
Chromosome Deletion	DEL6Q24Q25
Chromosome Deletion	DEL9P
Chromosome Deletion	DEL2P21
Chromosome Deletion	EHMT1
Chromosome Deletion	KANSL1
Chromosome Deletion	DHODH
Chromosome Deletion	MLSM7
Chromosome Deletion	OTDD
Chromosome Deletion	PSS
Bronchitis, Chronic	MPO
Chronic disease	NCF2
Chronic disease	CYBA
Chronic disease	PLEKHG2
Chronic disease	MMP1
Chronic disease	SFTPA2
Chronic disease	ADH1B
Chronic disease	ADH1C
Chronic disease	GABRA2
Chronic disease	TAS2R16
Chronic disease	APOL1
Chronic disease	HTR2A
Ciliary Motility Disorders	DNAAF2
Ciliary Motility Disorders	RSPH4A
Ciliary Motility Disorders	RSPH9
Ciliary Motility Disorders	DNAAF1
Ciliary Motility Disorders	CILD2
Ciliary Motility Disorders	DAB1
Ciliary Motility Disorders	DNAAF3
Ciliary Motility Disorders	DRC1
Ciliary Motility Disorders	ZMYND10
Ciliary Motility Disorders	ARMC4
Ciliary Motility Disorders	RSPH1
Ciliary Motility Disorders	C21orf59
Ciliary Motility Disorders	CCDC65
Ciliary Motility Disorders	SPAG8
Ciliary Motility Disorders	SPAG1
Ciliary Motility Disorders	HYDIN
Ciliary Motility Disorders	NME8
Ciliary Motility Disorders	TMEM216
Ciliary Motility Disorders	TMEM231
Ciliary Motility Disorders	CEP290
Ciliary Motility Disorders	LCA10
Ciliary Motility Disorders	RPGRIP1L
Ciliary Motility Disorders	CC2D2A
Ciliary Motility Disorders	MKS1
Ciliary Motility Disorders	B9D2
Ciliary Motility Disorders	TMEM67
Ciliary Motility Disorders	TCTN2
Ciliary Motility Disorders	B9D1
Ciliary Motility Disorders	NPHP3
Ciliary Motility Disorders	DYX1C1
Ciliary Motility Disorders	DYX1
Cleft Lip	PVRL1
Cleft Lip	TP63
Cleft Lip	BMP4
Cleft Lip	SUMO1
Cleft Lip	OFC12
Cleft Lip	OFC13
Cleft Lip	OFC4
Cleft Lip	OFC9
Cleft Lip	OFC1
Cleft Lip	OFC2
Cleft Lip	OFC3
Cleft Lip	FGFR1
Cleft Lip	RIPK4
Cleft Lip	MSX1
Cleft Lip	WDR65
Cleft Lip	IRF6
Cleft Palate	AOCH
Cleft Palate	FOXE1
Cleft Palate	TTF2
Cleft Palate	PVRL1
Cleft Palate	UBB
Cleft Palate	TP63
Cleft Palate	DER22T11-22
Cleft Palate	BMP4
Cleft Palate	STAC3
Cleft Palate	MID1
Cleft Palate	SP7
Cleft Palate	SUMO1
Cleft Palate	OFC12
Cleft Palate	OFC13
Cleft Palate	OFC4
Cleft Palate	OFC9
Cleft Palate	OFC1
Cleft Palate	OFC2
Cleft Palate	OFC3
Cleft Palate	FGFR1
Cleft Palate	RIPK4
Cleft Palate	FAM20C
Cleft Palate	COL2A1
Cleft Palate	MSX1
Cleft Palate	WDR65
Cleft Palate	IRF6
Cleidocranial Dysplasia	FIG4
Cleidocranial Dysplasia	RUNX2
Cleidocranial Dysplasia	MSX2
Congenital clubfoot	RBM10
Cockayne Syndrome	ERCC8
Cockayne Syndrome	HSPA9
Cockayne Syndrome	ERCC6
Cockayne Syndrome	ERCC4
Cockayne Syndrome	ERCC5
Cognition Disorders	HTT
Cognition Disorders	JPH3
Colitis	NOD2
Colitis	CELIAC2
Colitis	GALM
Colitis	IL6
Colitis	HGF
Colitis	HSF5
Collagen Diseases	PLEKHG2
Collagen Diseases	MMP1
Collagen Diseases	TNXB
Collagen Diseases	B4GALT7
Collagen Diseases	COL1A2
Collagen Diseases	ADAMTS2
Collagen Diseases	COL7A1
Collagen Diseases	FBN1
Collagen Diseases	WNT1
Collagen Diseases	INTS1
Collagen Diseases	FLNB
Collagen Diseases	SCT
Collagen Diseases	B3GALT6
Collagen Diseases	WG
Congenital Ocular Coloboma (disorder)	PAX6
Congenital Ocular Coloboma (disorder)	FREM1
Congenital Ocular Coloboma (disorder)	PIGL
Congenital Ocular Coloboma (disorder)	SRD5A3
Congenital Ocular Coloboma (disorder)	IGBP1
Congenital Ocular Coloboma (disorder)	ACTB
Congenital Ocular Coloboma (disorder)	VSNL1
Congenital Ocular Coloboma (disorder)	SHH
Congenital Ocular Coloboma (disorder)	RPGRIP1L
Congenital Ocular Coloboma (disorder)	CC2D2A
Congenital Ocular Coloboma (disorder)	GDF6
Congenital Ocular Coloboma (disorder)	GDF3
Congenital Ocular Coloboma (disorder)	TMEM67
Congenital Ocular Coloboma (disorder)	MCOPCB1
Congenital Ocular Coloboma (disorder)	MCOPCB2
Congenital Ocular Coloboma (disorder)	VSX2
Congenital Ocular Coloboma (disorder)	TENM3
Congenital Ocular Coloboma (disorder)	STRA6
Congenital Ocular Coloboma (disorder)	MNDEC
Congenital Ocular Coloboma (disorder)	OTDD
Congenital Ocular Coloboma (disorder)	PAX2
Congenital Ocular Coloboma (disorder)	RBP4
Congenital Ocular Coloboma (disorder)	C12orf57
Colonic Diseases	ECE1
Colonic Diseases	STK11
Colonic Neoplasms	MUTYH
Colonic Neoplasms	APC
Colonic Neoplasms	GLUL
Colonic Neoplasms	SRC
Colonic Neoplasms	NCOA1
Colonic Neoplasms	AURKA
Color vision defect	CNGA3
Color vision defect	CNGB3
Color vision defect	GNAT2
Color vision defect	OPN1LW
Color vision defect	OPN1MW
Color vision defect	GOLGB1
Color vision defect	PCBP4
Color vision defect	RAB11FIP1
Colorectal Carcinoma	SRC
Colorectal Carcinoma	NCOA1
Colorectal Carcinoma	BUB1
Colorectal Carcinoma	MCC
Colorectal Carcinoma	TP53
Colorectal Carcinoma	BAX
Colorectal Carcinoma	AURKA
Colorectal Carcinoma	PLA2G2A
Colorectal Carcinoma	OC90
Colorectal Neoplasms	MUTYH
Colorectal Neoplasms	APC
Colorectal Neoplasms	GLUL
Colorectal Neoplasms	BUB1
Colorectal Neoplasms	MCC
Colorectal Neoplasms	TP53
Colorectal Neoplasms	BAX
Colorectal Neoplasms	MSH2
Colorectal Neoplasms	MLH1
Colorectal Neoplasms	MSH6
Colorectal Neoplasms	PMS2
Colorectal Neoplasms	AXIN2
Colorectal Neoplasms	PLA2G2A
Colorectal Neoplasms	OC90
Hereditary Nonpolyposis Colorectal Neoplasms	MSH2
Hereditary Nonpolyposis Colorectal Neoplasms	MLH1
Hereditary Nonpolyposis Colorectal Neoplasms	MSH6
Hereditary Nonpolyposis Colorectal Neoplasms	TGFBR2
Hereditary Nonpolyposis Colorectal Neoplasms	MLH3
Hereditary Nonpolyposis Colorectal Neoplasms	EPCAM
Hereditary Nonpolyposis Colorectal Neoplasms	PMS2
Common Cold	ALRH
Common Cold	IL13
Common Variable Immunodeficiency	ICOS
Common Variable Immunodeficiency	NFKB2
Common Variable Immunodeficiency	CD19
Common Variable Immunodeficiency	TNFRSF13C
Common Variable Immunodeficiency	KRT20
Common Variable Immunodeficiency	MS4A1
Common Variable Immunodeficiency	CD81
Common Variable Immunodeficiency	TNFRSF13B
Common Variable Immunodeficiency	CR2
Communication impairment	FOXP1
Complication	PON1
Complication	IL1RN
Complication	VEGFA
Complication	EPO
Complication	SOD2
Congenital cataract	CTRCT35
Congenital cataract	CTDP1
Congenital cataract	FCP1
Congenital cataract	SLC33A1
Congenital dislocation	AKR1C1
Congenital dislocation	DDH2
Conjunctival Diseases	PITX2
Conjunctival Diseases	LAMA3
Conjunctivitis	PLG
Contracture	COL6A3
Contracture	COL6A2
Contracture	COL6A1
Contracture	OPLL
Contracture	FBN2
Contracture	LMNA
Contracture	ROBO3
Contracture	SLC29A3
Contracture	KONDS
Contracture	ZMPSTE24
Contracture	FBN1
Contracture	ERLIN2
Contracture	SPG18
Contracture	SCARF2
Contracture	HRX
Contracture	KMT2A
Febrile Convulsions	SCN1B
Febrile Convulsions	SCN1A
Febrile Convulsions	MGR6
Febrile Convulsions	GABRG2
Febrile Convulsions	GEFSP4
Febrile Convulsions	GEFSP6
Febrile Convulsions	GEFSP8
Febrile Convulsions	SCN9A
Febrile Convulsions	GPR98
Febrile Convulsions	GABRD
Corneal Diseases	PAX6
Corneal Diseases	APOA1
Corneal Diseases	PITX2
Corneal Diseases	BEST1
Corneal Diseases	COL8A2
Corneal Diseases	AGBL1
Corneal Diseases	ZEB1
Corneal Diseases	SLC4A11
Corneal Diseases	PIKFYVE
Corneal Diseases	CND
Corneal Diseases	CHRDL1
Corneal Diseases	ADAMTS18
Hereditary corneal dystrophy	GSN
Hereditary corneal dystrophy	CYP4V2
Hereditary corneal dystrophy	PBCRA1
Hereditary corneal dystrophy	DCN
Hereditary corneal dystrophy	XECD
Hereditary corneal dystrophy	COL8A2
Hereditary corneal dystrophy	AGBL1
Hereditary corneal dystrophy	TACSTD2
Hereditary corneal dystrophy	TGFBI
Hereditary corneal dystrophy	CSAD
Hereditary corneal dystrophy	LECD
Hereditary corneal dystrophy	ZEB1
Hereditary corneal dystrophy	UBIAD1
Hereditary corneal dystrophy	CDB2
Hereditary corneal dystrophy	SLC4A11
Hereditary corneal dystrophy	EFEMP1
Hereditary corneal dystrophy	VSX1
Hereditary corneal dystrophy	CHST6
Hereditary corneal dystrophy	MCDR1
Hereditary corneal dystrophy	KRT12
Hereditary corneal dystrophy	KRT3
Corneal dystrophy	GSN
Corneal dystrophy	PAX6
Corneal dystrophy	COL8A2
Corneal dystrophy	AGBL1
Corneal dystrophy	ZEB1
Corneal dystrophy	SLC4A11
Corneal dystrophy	PIKFYVE
Corneal dystrophy	KRT12
Corneal dystrophy	KRT3
Coronary Arteriosclerosis	HEATR6
Coronary Arteriosclerosis	ABCA1
Coronary Arteriosclerosis	TERT
Coronary Arteriosclerosis	MEF2A
Coronary Arteriosclerosis	LRP6
Coronary Arteriosclerosis	PON2
Coronary Arteriosclerosis	KL
Coronary Arteriosclerosis	PON1
Coronary Arteriosclerosis	IRS1
Coronary Arteriosclerosis	CCL2
Coronary Arteriosclerosis	ATF7IP
Coronary Arteriosclerosis	CCL4
Coronary Arteriosclerosis	CX3CR1
Coronary heart disease	HEATR6
Coronary heart disease	ABCA1
Coronary heart disease	TERT
Coronary heart disease	MEF2A
Coronary heart disease	LRP6
Coronary heart disease	PON2
Coronary heart disease	KL
Coronary heart disease	PON1
Coronary heart disease	NOS3
Coronary heart disease	IRS1
Coronary heart disease	CCL2
Coronary heart disease	ATF7IP
Coronary heart disease	CCL4
Coronary heart disease	CX3CR1
Coronary Artery Vasospasm	PON1
Coronary Artery Vasospasm	NOS3
Corynebacterium Infections	PPP1R42
Corynebacterium Infections	HBEGF
Craniofacial Dysostosis	FGFR3
Craniofacial Dysostosis	MYH3
Craniofacial Dysostosis	CMDR
Craniofacial Dysostosis	FGFR2
Craniofacial Dysostosis	NUBP2
Craniofacial Dysostosis	GJA1
Craniofacial Dysostosis	PANK2
Craniofacial Dysostosis	TCOF1
Craniofacial Dysostosis	TERT
Craniofacial Dysostosis	POLR1C
Craniosynostosis	MASP1
Craniosynostosis	FGFR3
Craniosynostosis	ASXL1
Craniosynostosis	CDAGS
Craniosynostosis	IFT122
Craniosynostosis	IFT43
Craniosynostosis	CMDR
Craniosynostosis	CRISP3
Craniosynostosis	TCF12
Craniosynostosis	ERF
Craniosynostosis	CYP26B1
Craniosynostosis	CRSA
Craniosynostosis	MSX2
Craniosynostosis	FGFR2
Craniosynostosis	NUBP2
Craniosynostosis	GJA1
Craniosynostosis	PANK2
Craniosynostosis	ALX4
Craniosynostosis	PRDM5
Craniosynostosis	FGFR1
Craniosynostosis	RECQL4
Craniosynostosis	ENOSF1
Craniosynostosis	TWIST1
Craniosynostosis	SKI
Craniosynostosis	CUP2Q35
Congenital Hypothyroidism	NKX2-5
Congenital Hypothyroidism	GLIS3
Congenital Hypothyroidism	PAX8
Congenital Hypothyroidism	CHNG3
Congenital Hypothyroidism	THRA
Congenital Hypothyroidism	NR1D1
Congenital Hypothyroidism	KAT6B
Congenital Hypothyroidism	NFIX
Congenital Hypothyroidism	COL11A1
Congenital Hypothyroidism	SLC5A5
Congenital Hypothyroidism	TPO
Congenital Hypothyroidism	IYD
Congenital Hypothyroidism	EZH1
Congenital Hypothyroidism	EZH2
Crohn Disease	NOD2
Crohn Disease	CELIAC2
Crohn Disease	GALM
Crohn Disease	IL6
Crohn Disease	HGF
Crohn Disease	HSF5
Cryptorchidism	COLEC11
Cryptorchidism	CLK1
Cryptorchidism	RXFP2
Cryptorchidism	INSL3
Cryptorchidism	TKCR
Cryptorchidism	SMAD4
Cushing Syndrome	GNAS
Cutis Laxa	FBLN5
Cutis Laxa	LTBP4
Cutis Laxa	ATP6V0A2
Cutis Laxa	PYCR1
Cutis Laxa	ALDH18A1
Cutis Laxa	RIN2
Cutis Laxa	ATP7A
Cutis Laxa	MVK
Cutis Laxa	ELN
Cystic Fibrosis	IFT122
Cystic Fibrosis	TGFB1
Cystic Fibrosis	CFTR
Cystic Fibrosis	ABCC10
Cystic Fibrosis	FCGR2C
Cystic Fibrosis	FCGR2A
Cystinuria	HBHR
Cystinuria	SLC7A9
Cystinuria	SLC3A1
Cystinuria	DEL2P21
Cyst	CTC1
Cyst	MLC1
Cyst	PRKCSH
Cyst	SEC63
Cyst	IRF6
Cytomegalovirus Infections	RAG1
Dandy Walker Syndrome	DWS
Dandy Walker Syndrome	MRXS5
Dandy Walker Syndrome	AP1S2
Dandy Walker Syndrome	KIAA0196
Sudden death	SCN5A
Sudden death	HBN1
Sudden death	SEC61G
Deficiency Diseases	HSD3B2
Deficiency Diseases	HIBCH
Deficiency Diseases	OPLAH
Deficiency Diseases	SERPING1
Deficiency Diseases	APOA1
Deficiency Diseases	ASNS
Deficiency Diseases	TAP2
Deficiency Diseases	GINS2
Deficiency Diseases	CPS1
Deficiency Diseases	SLC6A8
Deficiency Diseases	GAMT
Deficiency Diseases	GATM
Deficiency Diseases	NCF1
Deficiency Diseases	NCF2
Deficiency Diseases	CYBA
Deficiency Diseases	CPT1A
Deficiency Diseases	HSD17B4
Deficiency Diseases	GATA2
Deficiency Diseases	LIG1
Deficiency Diseases	TNXB
Deficiency Diseases	ENO1
Deficiency Diseases	EPX
Deficiency Diseases	F13A1
Deficiency Diseases	F13B
Deficiency Diseases	FBP1
Deficiency Diseases	AK1
Deficiency Diseases	GPX1
Deficiency Diseases	GSR
Deficiency Diseases	PFKL
Deficiency Diseases	HMGCS2
Deficiency Diseases	FTL
Deficiency Diseases	C19orf12
Deficiency Diseases	MAT1A
Deficiency Diseases	CASP8
Deficiency Diseases	IFNA1
Deficiency Diseases	PDX1
Deficiency Diseases	SDHA
Deficiency Diseases	SDHB
Deficiency Diseases	PSAP
Deficiency Diseases	PTPRH
Deficiency Diseases	RFXANK
Deficiency Diseases	COX10
Deficiency Diseases	TMEM70
Deficiency Diseases	ATP5E
Deficiency Diseases	IRF8
Deficiency Diseases	CPT2
Deficiency Diseases	NAGS
Deficiency Diseases	POMC
Deficiency Diseases	PCK2
Deficiency Diseases	PLA2G4A
Deficiency Diseases	PLCB2
Deficiency Diseases	PNPO
Deficiency Diseases	RRDX
Deficiency Diseases	LCK
Deficiency Diseases	IL2
Deficiency Diseases	HEATR6
Deficiency Diseases	ABCA1
Deficiency Diseases	HRG
Abnormal degeneration	C2
Abnormal degeneration	C9
Abnormal degeneration	ERCC6
Abnormal degeneration	CFI
Abnormal degeneration	FBLN5
Abnormal degeneration	CDH3
Abnormal degeneration	RAX2
Abnormal degeneration	MRST
Abnormal degeneration	PROM1
Abnormal degeneration	PRPH2
Abnormal degeneration	DHDDS
Abnormal degeneration	PRPH
Abnormal degeneration	ROM1
Abnormal degeneration	ABCA4
Abnormal degeneration	ELOVL4
Abnormal degeneration	CFH
Abnormal degeneration	HMCN1
Abnormal degeneration	HTRA1
Abnormal degeneration	CFHR1
Abnormal degeneration	CFHR3
Dejerine Sottas Disease (disorder)	PMP22
Dejerine Sottas Disease (disorder)	CHM
Dejerine Sottas Disease (disorder)	MPZ
Dejerine Sottas Disease (disorder)	PRX
Dejerine Sottas Disease (disorder)	EGR2
Hepatitis D Infection	RAG1
Presenile dementia	C9orf72
Presenile dementia	SNCB
Presenile dementia	GBA
Presenile dementia	SNCA
Presenile dementia	PARK4
Presenile dementia	TRPM7
Presenile dementia	TNF
Demyelination	PKDTS
Dengue Fever	CD209
Dental Enamel Hypoplasia	FAM83H
Dental Enamel Hypoplasia	KLK4
Dental Enamel Hypoplasia	MMP20
Dentin Dysplasia	SMOC2
Dentin Dysplasia	SMAP2
Dentinogenesis Imperfecta	DSPP
Amyloid deposition	APOA1
Mental Depression	MDD2
Mental Depression	DCTN1
Mental Depression	FKBP5
Mental Depression	HTR2A
Mental Depression	TPH2
Depressive disorder	MDD2
Depressive disorder	FKBP5
Depressive disorder	HTR2A
Depressive disorder	TPH2
Dermatitis	FLG
Dermatitis	DSG1
Dermatitis	PSTPIP1
Dermatitis	RBP4
Dermatitis	ZNF750
Dermatitis	ATOD1
Dermatitis	ATOD3
Dermatitis	SOCS3
Dermatitis	ATOD5
Dermatitis	ATOD6
Dermatitis	ATOD7
Dermatitis	IL23R
Exfoliative dermatitis	CDSN
Exfoliative dermatitis	PSS
Exfoliative dermatitis	DSG1
Exfoliative dermatitis	TGM5
Drug Eruptions	HLA-B
Dermoid Cyst	PITX2
Dextrocardia	CILD2
Dextrocardia	DAB1
Dextrocardia	DNAAF3
Dextrocardia	DRC1
Dextrocardia	ZMYND10
Dextrocardia	ARMC4
Dextrocardia	RSPH1
Dextrocardia	C21orf59
Dextrocardia	CCDC65
Dextrocardia	SPAG8
Dextrocardia	SPAG1
Dextrocardia	HYDIN
Dextrocardia	NME8
Dextrocardia	ZIC3
Dextrocardia	DYX1C1
Dextrocardia	DYX1
Diabetes	AVP
Diabetes	PPOX
Diabetes	PTF1A
Diabetes	AKT2
Diabetes	ABCC8
Diabetes	KCNJ11
Diabetes	IDDM10
Diabetes	IL2RA
Diabetes	FOXC2
Diabetes	PAX4
Diabetes	IER3IP1
Diabetes	HNF4A
Diabetes	GCK
Diabetes	HNF1A
Diabetes	SH2B3
Diabetes	ENPP1
Diabetes	PCAT1
Diabetes	PDX1
Diabetes	UMOD
Diabetes	HNF1B
Diabetes	PON1
Diabetes	CAPN10
Diabetes	NIDDM1
Diabetes	CDKAL1
Diabetes	HMGA1
Diabetes	IGF2BP2
Diabetes	SPPL3
Diabetes	SLC30A8
Diabetes	RETN
Diabetes	NIDDM3
Diabetes	NIDDM4
Diabetes	GCGR
Diabetes	SLC2A4
Diabetes	MAPK8IP1
Diabetes	IRS2
Diabetes	NEUROD1
Diabetes	IRS1
Diabetes	SLC2A2
Diabetes	TCF4
Diabetes	TCF7L2
Diabetes	MTNR1B
Diabetes	ITPR3
Diabetes	GPD2
Diabetes	IL1RN
Diabetes	CTLA4
Diabetes	VEGFA
Diabetes	EPO
Diabetes	SOD2
Diabetes	UCP3
Diabetes	IL6
Diabetes	HGF
Diabetes	HSF5
Diabetes Insipidus	AQP2
Diabetes Insipidus	FGF23
Diabetes Insipidus	AVPR2
Diabetes Insipidus	AVP
Diabetes Insipidus	PPOX
Diabetes Mellitus	GLIS3
Diabetes Mellitus	PTF1A
Diabetes Mellitus	AKT2
Diabetes Mellitus	ABCC8
Diabetes Mellitus	KCNJ11
Diabetes Mellitus	IDDM2
Diabetes Mellitus	INS
Diabetes Mellitus	FOXP3
Diabetes Mellitus	IDDM10
Diabetes Mellitus	IL2RA
Diabetes Mellitus	INSR
Diabetes Mellitus	FOXC2
Diabetes Mellitus	RFX6
Diabetes Mellitus	PAX4
Diabetes Mellitus	IER3IP1
Diabetes Mellitus	HNF4A
Diabetes Mellitus	GCK
Diabetes Mellitus	HNF1A
Diabetes Mellitus	SH2B3
Diabetes Mellitus	ENPP1
Diabetes Mellitus	PCAT1
Diabetes Mellitus	PDX1
Diabetes Mellitus	UMOD
Diabetes Mellitus	HNF1B
Diabetes Mellitus	SLC19A2
Diabetes Mellitus	ITPA
Diabetes Mellitus	DCAF17
Diabetes Mellitus	PON1
Diabetes Mellitus	SUMO4
Diabetes Mellitus	IDDMX
Diabetes Mellitus	CAPN10
Diabetes Mellitus	NIDDM1
Diabetes Mellitus	CDKAL1
Diabetes Mellitus	HMGA1
Diabetes Mellitus	IGF2BP2
Diabetes Mellitus	SPPL3
Diabetes Mellitus	SLC30A8
Diabetes Mellitus	RETN
Diabetes Mellitus	NIDDM3
Diabetes Mellitus	NIDDM4
Diabetes Mellitus	GCGR
Diabetes Mellitus	SLC2A4
Diabetes Mellitus	MAPK8IP1
Diabetes Mellitus	IRS2
Diabetes Mellitus	NEUROD1
Diabetes Mellitus	IRS1
Diabetes Mellitus	SLC2A2
Diabetes Mellitus	TCF4
Diabetes Mellitus	TCF7L2
Diabetes Mellitus	MTNR1B
Diabetes Mellitus	ITPR3
Diabetes Mellitus	PTPN22
Diabetes Mellitus	GPD2
Diabetes Mellitus	IL1RN
Diabetes Mellitus	CTLA4
Diabetes Mellitus	VEGFA
Diabetes Mellitus	EPO
Diabetes Mellitus	SOD2
Diabetes Mellitus	UCP3
Diabetes Mellitus	IL6
Diabetes Mellitus	HGF
Diabetes Mellitus	HSF5
Diabetes Mellitus	OAS1
Diabetes Mellitus, Insulin Dependent	IDDM2
Diabetes Mellitus, Insulin Dependent	INS
Diabetes Mellitus, Insulin Dependent	FOXP3
Diabetes Mellitus, Insulin Dependent	PAX4
Diabetes Mellitus, Insulin Dependent	HNF1A
Diabetes Mellitus, Insulin Dependent	SH2B3
Diabetes Mellitus, Insulin Dependent	EIF2AK3
Diabetes Mellitus, Insulin Dependent	IDDM11
Diabetes Mellitus, Insulin Dependent	IDDM13
Diabetes Mellitus, Insulin Dependent	IDDM15
Diabetes Mellitus, Insulin Dependent	IDDM17
Diabetes Mellitus, Insulin Dependent	IDDM18
Diabetes Mellitus, Insulin Dependent	IFIH1
Diabetes Mellitus, Insulin Dependent	TAGAP
Diabetes Mellitus, Insulin Dependent	IDDM23
Diabetes Mellitus, Insulin Dependent	IDDM24
Diabetes Mellitus, Insulin Dependent	IDDM3
Diabetes Mellitus, Insulin Dependent	IDDM4
Diabetes Mellitus, Insulin Dependent	SUMO4
Diabetes Mellitus, Insulin Dependent	IDDM6
Diabetes Mellitus, Insulin Dependent	IDDM7
Diabetes Mellitus, Insulin Dependent	IDDM8
Diabetes Mellitus, Insulin Dependent	IDDMX
Diabetes Mellitus, Insulin Dependent	PTPN22
Diabetes Mellitus, Insulin Dependent	CCR5
Diabetes Mellitus, Insulin Dependent	OAS1
Lipoatrophic Diabetes Mellitus	LMNA
Lipoatrophic Diabetes Mellitus	ROBO3
Diabetes Mellitus, Non Insulin Dependent	NIDDM2
Diabetes Mellitus, Non Insulin Dependent	AKT2
Diabetes Mellitus, Non Insulin Dependent	ABCC8
Diabetes Mellitus, Non Insulin Dependent	KCNJ11
Diabetes Mellitus, Non Insulin Dependent	IDDM2
Diabetes Mellitus, Non Insulin Dependent	INS
Diabetes Mellitus, Non Insulin Dependent	BLK
Diabetes Mellitus, Non Insulin Dependent	PAX4
Diabetes Mellitus, Non Insulin Dependent	KLF11
Diabetes Mellitus, Non Insulin Dependent	CEL
Diabetes Mellitus, Non Insulin Dependent	CELP
Diabetes Mellitus, Non Insulin Dependent	HNF4A
Diabetes Mellitus, Non Insulin Dependent	GCK
Diabetes Mellitus, Non Insulin Dependent	HNF1A
Diabetes Mellitus, Non Insulin Dependent	SH2B3
Diabetes Mellitus, Non Insulin Dependent	PDX1
Diabetes Mellitus, Non Insulin Dependent	UMOD
Diabetes Mellitus, Non Insulin Dependent	HNF1B
Diabetes Mellitus, Non Insulin Dependent	CAPN10
Diabetes Mellitus, Non Insulin Dependent	NIDDM1
Diabetes Mellitus, Non Insulin Dependent	NIDDM3
Diabetes Mellitus, Non Insulin Dependent	NIDDM4
Diabetes Mellitus, Non Insulin Dependent	GCGR
Diabetes Mellitus, Non Insulin Dependent	SLC2A4
Diabetes Mellitus, Non Insulin Dependent	MAPK8IP1
Diabetes Mellitus, Non Insulin Dependent	IRS2
Diabetes Mellitus, Non Insulin Dependent	NEUROD1
Diabetes Mellitus, Non Insulin Dependent	IRS1
Diabetes Mellitus, Non Insulin Dependent	SLC2A2
Diabetes Mellitus, Non Insulin Dependent	TCF4
Diabetes Mellitus, Non Insulin Dependent	TCF7L2
Diabetes Mellitus, Non Insulin Dependent	MTNR1B
Diabetes Mellitus, Non Insulin Dependent	ITPR3
Diabetes Mellitus, Non Insulin Dependent	GPD2
Diabetes Mellitus, Non Insulin Dependent	UCP3
Camurati Engelmann Syndrome	IFT122
Camurati Engelmann Syndrome	TGFB1
DiGeorge Syndrome	DEL22Q11.2
DiGeorge Syndrome	DUP22Q11.2
DiGeorge Syndrome	TBX1
DiGeorge Syndrome	DGCR
DiGeorge Syndrome	DGCR2
DiGeorge Syndrome	DGS2
Digestive System Neoplasms	ALDH2
Digestive System Neoplasms	TGFBR2
Digestive System Neoplasms	DLC1
Digestive System Neoplasms	DLEC1
Diphtheria	PPP1R42
Diphtheria	HBEGF
Dislocations	IMPAD1
Dislocations	LRSL
Dislocations	B3GAT3
Dislocations	KIF22
Dislocations	OBP2A
Depressive Disorder Nec In Snomedct	MDD2
Depressive Disorder Nec In Snomedct	FKBP5
Depressive Disorder Nec In Snomedct	HTR2A
Depressive Disorder Nec In Snomedct	TPH2
Iron Metabolism Disorders	SLC11A2
Iron Metabolism Disorders	HMOX1
Iron Metabolism Disorders	FTL
Iron Metabolism Disorders	C19orf12
Iron Metabolism Disorders	PLA2G6
Iron Metabolism Disorders	ANKS4B
Iron Metabolism Disorders	PANK2
Iron Metabolism Disorders	COASY
Iron Metabolism Disorders	HBA2
Disorder Of Magnesium Metabolism	CLDN16
Dissecting aortic aneurysm	FBN1
Double Outlet Right Ventricle	TBX1
Double Outlet Right Ventricle	GDF1
Double Outlet Right Ventricle	SHC3
Double Outlet Right Ventricle	CFC1
Double Outlet Right Ventricle	HTX2
Down Syndrome	DCR
Down Syndrome	MSTO1
Down Syndrome	TAM
Duane Retraction Syndrome	DEL8Q12Q21
Duane Retraction Syndrome	DURS1
Duane Retraction Syndrome	CHN1
Duane Retraction Syndrome	NR4A3
Duane Retraction Syndrome	ARHGAP22
Muscular Dystrophy, Duchenne	BEST1
Muscular Dystrophy, Duchenne	DMD
Patent ductus arteriosus	MYH11
Patent ductus arteriosus	TFAP2B
Patent ductus arteriosus	PDA1
Dupuytren Contracture	DUPC1
Pituitary dwarfism	GH1
Pituitary dwarfism	GHRHR
Pituitary dwarfism	GHR
Pituitary dwarfism	SOX3
Dysarthria	POLG
Dysarthria	C10orf2
Dysautonomia	COQ2
Dysautonomia	IKBKAP
Dysautonomia	SLC38A3
Dysautonomia	NET1
Dysautonomia	SLC6A2
Dysautonomia, Familial	IKBKAP
Dysgammaglobulinemia	UNG
Dysgammaglobulinemia	AICDA
Dysgammaglobulinemia	CD40
Dysgammaglobulinemia	CD40LG
Dysthymic Disorder	MDD2
Dysthymic Disorder	FKBP5
Dysthymic Disorder	HTR2A
Dystonia Musculorum Deformans	TUBB4A
Dystonia Musculorum Deformans	TUBB
Dystonia Musculorum Deformans	THAP1
Dystonia Musculorum Deformans	TOR1A
Dystonia Musculorum Deformans	DYT15
Dystonia Musculorum Deformans	DYT17
Dystonia Musculorum Deformans	DYT7
Eating Disorders	BULN
Eating Disorders	BDNF
Eating Disorders	HTR2A
Ectopia Lentis	ADAMTSL4
Ectopia Lentis	FBN1
Ectromelia	MIPOL1
Ectromelia	ESCO2
Ectromelia	INTS4
Ectromelia	WNT3
Edema	CYMD
Ehlers Danlos Syndrome	ZNF469
Ehlers Danlos Syndrome	TNXB
Ehlers Danlos Syndrome	CHST14
Ehlers Danlos Syndrome	B4GALT7
Ehlers Danlos Syndrome	COL5A2
Ehlers Danlos Syndrome	COL5A1
Ehlers Danlos Syndrome	COL3A1
Ehlers Danlos Syndrome	PLOD1
Ehlers Danlos Syndrome	COL1A2
Ehlers Danlos Syndrome	ADAMTS2
Ehlers Danlos Syndrome	EDS8
Ehlers Danlos Syndrome	ATP7A
Ehlers Danlos Syndrome	MVK
Ehlers Danlos Syndrome	SLC39A13
Ehlers Danlos Syndrome	B3GALT6
Elliptocytosis, Hereditary	AMMEC
Elliptocytosis, Hereditary	EPB41
Elliptocytosis, Hereditary	SPTA1
Elliptocytosis, Hereditary	HPP1
Elliptocytosis, Hereditary	SPTB
Ellis Van Creveld Syndrome	EVC2
Ellis Van Creveld Syndrome	EVC
Pathological Accumulation Of Air In Tissues	SERPINA1
Congenital cerebral hernia	MSX2
Congenital cerebral hernia	TMEM216
Congenital cerebral hernia	TMEM231
Congenital cerebral hernia	CEP290
Congenital cerebral hernia	LCA10
Congenital cerebral hernia	RPGRIP1L
Congenital cerebral hernia	CC2D2A
Congenital cerebral hernia	COL18A1
Congenital cerebral hernia	MKS1
Congenital cerebral hernia	B9D2
Congenital cerebral hernia	TMEM67
Congenital cerebral hernia	TCTN2
Congenital cerebral hernia	B9D1
Congenital cerebral hernia	NPHP3
Congenital cerebral hernia	ALX4
Congenital cerebral hernia	PRDM5
Endocardial Cushion Defects	GJA1
Endocardial Cushion Defects	CMDR
Endocardial Cushion Defects	PANK2
Endocrine Gland Neoplasms	RET
Endocrine Gland Neoplasms	STK11
Endocrine Gland Neoplasms	PRKCA
Endometrial Neoplasms	MSH6
Endometrial Neoplasms	MLH3
Endometrial Neoplasms	PTEN
Endometrial Neoplasms	MSH3
Endometrial Neoplasms	CDH1
Endometrial Neoplasms	JAZF1
Endometrial Neoplasms	SUZ12
Enterobacteriaceae Infections	IL12B
Enterobacteriaceae Infections	IL12RB1
Enterovirus Infections	IFNGR1
Eosinophilia	EOS
Eosinophilia	PDGFRA
Eosinophilia	ABL2
Eosinophilia	RERE
Eosinophilia	PDGFRB
Eosinophilia	EOE1
Epithelial cyst	KRT17
Epithelial cyst	CBX4
Toxic Epidermal Necrolysis	HLA-B
Epidermodysplasia Verruciformis	TMC6
Epidermodysplasia Verruciformis	TMC8
Epidermolysis Bullosa	PLEKHG2
Epidermolysis Bullosa	MMP1
Epidermolysis Bullosa	COL7A1
Epidermolysis Bullosa	KRT14
Epidermolysis Bullosa	KRT5
Epidermolysis Bullosa	LAMA3
Epidermolysis Bullosa	ITGB4
Epidermolysis Bullosa	ITGA6
Epidermolysis Bullosa	ITGA3
Epidermolysis Bullosa	DSP
Epidermolysis Bullosa	FERMT1
Epidermolysis Bullosa	PLEC
Epidermolysis Bullosa	DST
Epilepsies, Partial	CNTNAP2
Epilepsies, Partial	CHRNA4
Epilepsies, Partial	CHRNB2
Epilepsies, Partial	EPPS
Epilepsies, Partial	KCNT1
Epilepsies, Partial	SRPX2
Epilepsy, Generalized	SCN1B
Epilepsy, Generalized	SCN1A
Epilepsy, Generalized	MGR6
Epilepsy, Generalized	GABRG2
[truncated: 26,489 more rows]
