# Supplementary material for: Network Diffusion Approach to Predict LncRNA Disease Associations Using Multi-Type Biological Networks: LION
Source: Front Physiol. 2019 Jul 16;10:888. doi: 10.3389/fphys.2019.00888 (PMC6646690; doi:10.3389/fphys.2019.00888)
Supplement: TABLE S4 — Set of 27 known disease genes for myocardial infarction for use in seeding a random walk. [file Table_4.csv]

SeedGenes
ESR1
F7
F13A1
ITGB3
GCLC
LRP8
MIAT
GCLM
TNFSF4
LGALS2
OLR1
LTA
IRX1
ADAMTS16
CDKN2B-AS1
DMRTA1
CELSR2
MIA3
LINC00840
CXCL12
LINC00310
KCNE2
PHACTR1
WDR12
SMARCA4
BSND
PCSK9
