# Supplementary material for: Network Diffusion Approach to Predict LncRNA Disease Associations Using Multi-Type Biological Networks: LION
Source: Front Physiol. 2019 Jul 16;10:888. doi: 10.3389/fphys.2019.00888 (PMC6646690; doi:10.3389/fphys.2019.00888)
Supplement: TABLE S6 — Predicted lncRNA-disease associations for breast cancer, blood cancer, bladder cancer, ovarian cancer, myocardial infarction, respiratory tract infections, and chronic obstructive pulmonary disease. [file Table_6.csv]

	Broad_Class	Disease	lncRNA	RW
1	Myocardial Infarction	myocardial infarction	RP11-10O17.2	0.000278119
2	Myocardial Infarction	myocardial infarction	AF001548.5	0.000236472
3	Myocardial Infarction	myocardial infarction	RP11-181G12.2	0.000236472
4	Myocardial Infarction	myocardial infarction	H19	0.002293359
5	Myocardial Infarction	myocardial infarction	CRNDE	0.000492355
6	Myocardial Infarction	myocardial infarction	GAS5	0.003743373
7	Myocardial Infarction	myocardial infarction	HOTAIR	0.006304976
8	Myocardial Infarction	myocardial infarction	CBR3-AS1	0.002122138
9	Myocardial Infarction	myocardial infarction	C11orf95	0.000262743
10	Myocardial Infarction	myocardial infarction	TP53TG1	0.000297233
11	Myocardial Infarction	myocardial infarction	MALAT1	0.002202299
12	Myocardial Infarction	myocardial infarction	RP11-509A17.3	0.000238753
13	Myocardial Infarction	myocardial infarction	RP5-931K24.3	0.000236472
14	Myocardial Infarction	myocardial infarction	AC100830.4	0.000236472
15	Myocardial Infarction	myocardial infarction	BDNF-AS	0.002104808
16	Myocardial Infarction	myocardial infarction	XIST	0.002915287
17	Myocardial Infarction	myocardial infarction	MDC1-AS1	0.000236472
18	Myocardial Infarction	myocardial infarction	AC068491.1	0.000236317
19	Myocardial Infarction	myocardial infarction	FAM157C	0.000238716
20	Myocardial Infarction	myocardial infarction	HOXD-AS1	0.000298767
21	Myocardial Infarction	myocardial infarction	CTC-459M5.2	0.000236163
22	Myocardial Infarction	myocardial infarction	DBH-AS1	0.000723244
23	Myocardial Infarction	myocardial infarction	CDKN2B-AS1	0.001737236
24	Myocardial Infarction	myocardial infarction	UCA1	0.001590069
25	Myocardial Infarction	myocardial infarction	PTCSC3	0.003924598
26	Myocardial Infarction	myocardial infarction	RP1-184J9.2	0.000299097
27	Myocardial Infarction	myocardial infarction	KIRREL3-AS3	0.000236163
28	Myocardial Infarction	myocardial infarction	RP11-503C24.3	0.000236163
29	Myocardial Infarction	myocardial infarction	CTC-338M12.3	0.000236317
30	Myocardial Infarction	myocardial infarction	CTC-338M12.4	0.000237993
31	Myocardial Infarction	myocardial infarction	MEG3	0.001305982
32	Myocardial Infarction	myocardial infarction	HULC	0.001481612
33	Myocardial Infarction	myocardial infarction	DANCR	0.001840026
34	Myocardial Infarction	myocardial infarction	CTA-392E5.1	0.000236472
35	Myocardial Infarction	myocardial infarction	HAS2-AS1	0.000236317
36	Myocardial Infarction	myocardial infarction	RP11-1006G14.4	0.000246597
37	Myocardial Infarction	myocardial infarction	RP11-282I1.1	0.000236163
38	Myocardial Infarction	myocardial infarction	RP1-59D14.6	0.000236317
39	Myocardial Infarction	myocardial infarction	LPP-AS2	0.002202129
40	Myocardial Infarction	myocardial infarction	RP11-423O2.5	0.000237968
41	Myocardial Infarction	myocardial infarction	RP11-121C2.2	0.000237993
42	Myocardial Infarction	myocardial infarction	RP11-877E17.2	0.000237968
43	Myocardial Infarction	myocardial infarction	RP11-175O19.4	0.000252862
44	Myocardial Infarction	myocardial infarction	CTA-250D10.23	0.000236472
45	Myocardial Infarction	myocardial infarction	RP5-1057J7.6	0.000243374
46	Myocardial Infarction	myocardial infarction	MCM3AP-AS1	0.000373327
47	Myocardial Infarction	myocardial infarction	RP5-1050D4.2	0.000298767
48	Myocardial Infarction	myocardial infarction	RP11-622K12.1	0.000278119
49	Myocardial Infarction	myocardial infarction	RP11-169K16.9	0.000269659
50	Myocardial Infarction	myocardial infarction	TUG1	0.000501953
51	Myocardial Infarction	myocardial infarction	LINC00094	0.000268925
52	Myocardial Infarction	myocardial infarction	TEN1-CDK3	0.000278119
53	Myocardial Infarction	myocardial infarction	CTA-204B4.6	0.000266768
54	Myocardial Infarction	myocardial infarction	CTD-2653M23.2	0.000268925
55	Myocardial Infarction	myocardial infarction	RP4-564F22.2	0.000263394
56	Myocardial Infarction	myocardial infarction	RP11-247I13.7	0.000298767
57	Myocardial Infarction	myocardial infarction	LINC00339	0.000268925
58	Myocardial Infarction	myocardial infarction	LINC00338	0.000264161
59	Myocardial Infarction	myocardial infarction	AC079767.2	0.000268906
60	Myocardial Infarction	myocardial infarction	SNHG12	0.000262282
61	Myocardial Infarction	myocardial infarction	EPB41L4A-AS1	0.000269674
62	Myocardial Infarction	myocardial infarction	RP5-894A10.2	0.000279718
63	Myocardial Infarction	myocardial infarction	C17orf76-AS1	0.000263581
64	Myocardial Infarction	myocardial infarction	AC093391.2	0.000268925
65	Myocardial Infarction	myocardial infarction	AC113189.5	0.000298942
66	Myocardial Infarction	myocardial infarction	RP11-77H9.2	0.00027346
67	Myocardial Infarction	myocardial infarction	RP11-206L10.11	0.000278119
68	Myocardial Infarction	myocardial infarction	AC073871.2	0.000298942
69	Myocardial Infarction	myocardial infarction	CTBP1-AS1	0.000268906
70	Myocardial Infarction	myocardial infarction	OIP5-AS1	0.000263581
71	Myocardial Infarction	myocardial infarction	BCDIN3D-AS1	0.000278119
72	Myocardial Infarction	myocardial infarction	AC002467.7	0.000299097
73	Myocardial Infarction	myocardial infarction	RP11-799B12.4	0.000278119
74	Myocardial Infarction	myocardial infarction	RP11-580I16.2	0.000298942
75	Myocardial Infarction	myocardial infarction	RP11-552M11.4	0.000268925
76	Myocardial Infarction	myocardial infarction	LBX2-AS1	0.000278119
77	Myocardial Infarction	myocardial infarction	HOXA11-AS	0.000278119
78	Myocardial Infarction	myocardial infarction	RP11-214O1.2	0.000298767
79	Myocardial Infarction	myocardial infarction	AC018737.1	0.000270202
80	Myocardial Infarction	myocardial infarction	AC007566.10	0.000299097
81	Myocardial Infarction	myocardial infarction	HLA-F-AS1	0.000299097
82	Myocardial Infarction	myocardial infarction	XXbac-BPG300A18.13	0.000278119
83	Myocardial Infarction	myocardial infarction	HCG11	0.000262743
84	Myocardial Infarction	myocardial infarction	A1BG-AS1	0.000298942
85	Myocardial Infarction	myocardial infarction	RP11-13N13.2	0.000267976
86	Myocardial Infarction	myocardial infarction	AC012307.3	0.000299097
87	Myocardial Infarction	myocardial infarction	RP5-1112D6.4	0.000298767
88	Myocardial Infarction	myocardial infarction	RP11-282O18.3	0.000279846
89	Myocardial Infarction	myocardial infarction	LINC00174	0.000268925
90	Myocardial Infarction	myocardial infarction	RP11-977G19.5	0.000278119
91	Myocardial Infarction	myocardial infarction	SENP3-EIF4A1	0.000264161
92	Myocardial Infarction	myocardial infarction	RP11-283C24.1	0.000278119
93	Myocardial Infarction	myocardial infarction	TP73-AS1	0.000268925
94	Myocardial Infarction	myocardial infarction	MIR22HG	0.000278119
95	Myocardial Infarction	myocardial infarction	LINC00493	0.000291887
96	Myocardial Infarction	myocardial infarction	SNHG5	0.000263581
97	Myocardial Infarction	myocardial infarction	SNHG7	0.000262748
98	Myocardial Infarction	myocardial infarction	SNHG6	0.000269674
99	Myocardial Infarction	myocardial infarction	SNHG1	0.000263581
100	Myocardial Infarction	myocardial infarction	SNHG3	0.000262282
101	Myocardial Infarction	myocardial infarction	SNHG9	0.000276757
102	Myocardial Infarction	myocardial infarction	SNHG8	0.000264166
103	Myocardial Infarction	myocardial infarction	AC009052.12	0.000285893
104	Myocardial Infarction	myocardial infarction	RP11-397D12.6	0.000298767
105	Myocardial Infarction	myocardial infarction	DLEU2	0.000267044
106	Myocardial Infarction	myocardial infarction	RP11-231E4.4	0.000278119
107	Myocardial Infarction	myocardial infarction	AC074183.4	0.000269659
108	Myocardial Infarction	myocardial infarction	ZEB1-AS1	0.000503042
109	Myocardial Infarction	myocardial infarction	RP11-96D1.10	0.000267037
110	Myocardial Infarction	myocardial infarction	FOXD2-AS1	0.000278119
111	Myocardial Infarction	myocardial infarction	RP11-458I7.4	0.000298767
112	Myocardial Infarction	myocardial infarction	RP5-1068B5.3	0.000298767
113	Myocardial Infarction	myocardial infarction	MIR600HG	0.000298942
114	Myocardial Infarction	myocardial infarction	HOXA-AS3	0.000276757
115	Myocardial Infarction	myocardial infarction	LINC00467	0.000317196
116	Myocardial Infarction	myocardial infarction	SNHG15	0.000322176
117	Myocardial Infarction	myocardial infarction	SNHG10	0.000268925
118	Myocardial Infarction	myocardial infarction	JPX	0.000266768
119	Myocardial Infarction	myocardial infarction	RP11-611L7.1	0.00027346
120	Myocardial Infarction	myocardial infarction	AC092620.2	0.00027346
121	Myocardial Infarction	myocardial infarction	RPPH1	0.000273303
122	Myocardial Infarction	myocardial infarction	NEAT1	0.002362251
123	Myocardial Infarction	myocardial infarction	LINC00476	0.000298942
124	Myocardial Infarction	myocardial infarction	RP11-479I1.4	0.000268925
125	Myocardial Infarction	myocardial infarction	THAP7-AS1	0.000268925
126	Myocardial Infarction	myocardial infarction	RP11-404E16.1	0.000279718
127	Myocardial Infarction	myocardial infarction	ARHGAP5-AS1	0.000298767
128	Myocardial Infarction	myocardial infarction	RP11-69E11.4	0.000274668
129	Myocardial Infarction	myocardial infarction	AC074138.3	0.000278119
130	Myocardial Infarction	myocardial infarction	AC016747.3	0.000279846
131	Myocardial Infarction	myocardial infarction	AC004893.11	0.000268925
132	Myocardial Infarction	myocardial infarction	RP11-286H14.6	0.000301495
133	Myocardial Infarction	myocardial infarction	LINC00263	0.000268925
134	Myocardial Infarction	myocardial infarction	NPPA-AS1	0.000278119
135	Myocardial Infarction	myocardial infarction	SCARNA9	0.000246597
136	Myocardial Infarction	myocardial infarction	RP11-16N11.2	0.000244051
137	Myocardial Infarction	myocardial infarction	AC009299.3	0.000244051
138	Myocardial Infarction	myocardial infarction	MAGI2-AS3	0.000245651
139	Myocardial Infarction	myocardial infarction	RP11-158K1.3	0.000244051
140	Myocardial Infarction	myocardial infarction	RP11-705C15.3	0.000247996
141	Myocardial Infarction	myocardial infarction	AC012146.7	0.000250394
142	Myocardial Infarction	myocardial infarction	RP1-239B22.5	0.000251826
143	Myocardial Infarction	myocardial infarction	RP11-412D9.4	0.000245675
144	Myocardial Infarction	myocardial infarction	RP11-527F13.1	0.000247841
145	Myocardial Infarction	myocardial infarction	SCARNA10	0.000246597
146	Myocardial Infarction	myocardial infarction	RP11-473M20.16	0.000251826
147	Myocardial Infarction	myocardial infarction	RP11-473I1.9	0.000246597
148	Myocardial Infarction	myocardial infarction	AF131215.2	0.000251723
149	Myocardial Infarction	myocardial infarction	RP11-620J15.3	0.000244051
150	Myocardial Infarction	myocardial infarction	RP11-156E6.1	0.000250942
151	Myocardial Infarction	myocardial infarction	AC005154.6	0.000243374
152	Myocardial Infarction	myocardial infarction	RP5-1085F17.3	0.000246597
153	Myocardial Infarction	myocardial infarction	RP11-226L15.5	0.000245778
154	Myocardial Infarction	myocardial infarction	CTB-36H16.2	0.000243356
155	Myocardial Infarction	myocardial infarction	CTC-428G20.3	0.00024791
156	Myocardial Infarction	myocardial infarction	FGD5-AS1	0.000249234
157	Myocardial Infarction	myocardial infarction	KCNQ1OT1	0.000963598
158	Myocardial Infarction	myocardial infarction	DHRS4-AS1	0.000390322
159	Myocardial Infarction	myocardial infarction	PVT1	0.000829198
160	Myocardial Infarction	myocardial infarction	HOXA-AS2	0.000255828
161	Myocardial Infarction	myocardial infarction	LINC-ROR	0.000752587
162	Myocardial Infarction	myocardial infarction	SOX2-OT	0.000265506
163	Myocardial Infarction	myocardial infarction	ULK4P2	0.000294849
164	Myocardial Infarction	myocardial infarction	RP11-720N19.2	0.000236163
165	Myocardial Infarction	myocardial infarction	RP11-244F12.3	0.000236163
166	Myocardial Infarction	myocardial infarction	MYCNOS	0.000932652
167	Myocardial Infarction	myocardial infarction	RP11-182J1.12	0.000238716
168	Myocardial Infarction	myocardial infarction	RP13-726E6.1	0.000236163
169	Myocardial Infarction	myocardial infarction	RP4-781K5.8	0.000236163
170	Myocardial Infarction	myocardial infarction	RP11-831A10.2	0.000236163
171	Myocardial Infarction	myocardial infarction	RP11-452L6.5	0.000243366
172	Myocardial Infarction	myocardial infarction	CTD-3074O7.5	0.000238716
173	Myocardial Infarction	myocardial infarction	RP11-156P1.3	0.000237968
174	Myocardial Infarction	myocardial infarction	CTB-118N6.3	0.000236163
175	Myocardial Infarction	myocardial infarction	RP11-283G6.5	0.000236163
176	Myocardial Infarction	myocardial infarction	RP11-161I10.1	0.000236163
177	Myocardial Infarction	myocardial infarction	RP4-798A10.2	0.000236317
178	Myocardial Infarction	myocardial infarction	RP11-383C5.4	0.000236317
179	Myocardial Infarction	myocardial infarction	RP11-93B14.5	0.000236163
180	Myocardial Infarction	myocardial infarction	RP11-473M20.11	0.000236163
181	Myocardial Infarction	myocardial infarction	AC004019.13	0.000236163
182	Myocardial Infarction	myocardial infarction	RP5-890E16.2	0.000236317
183	Myocardial Infarction	myocardial infarction	AC093609.1	0.000236163
184	Myocardial Infarction	myocardial infarction	RP11-137H2.4	0.000236163
185	Myocardial Infarction	myocardial infarction	RP11-210M15.3	0.000236163
186	Myocardial Infarction	myocardial infarction	RP11-500G10.1	0.000236163
187	Myocardial Infarction	myocardial infarction	PWRN1	0.000236163
188	Myocardial Infarction	myocardial infarction	RP3-322G13.5	0.000236163
189	Myocardial Infarction	myocardial infarction	RP11-383G10.5	0.000236163
190	Myocardial Infarction	myocardial infarction	MIR137HG	0.000236317
191	Myocardial Infarction	myocardial infarction	AF001548.6	0.000236163
192	Myocardial Infarction	myocardial infarction	AP000265.1	0.000236163
193	Myocardial Infarction	myocardial infarction	AC007246.3	0.000236317
194	Myocardial Infarction	myocardial infarction	MEG9	0.000236163
195	Myocardial Infarction	myocardial infarction	MEG8	0.000236163
196	Myocardial Infarction	myocardial infarction	RP11-90D4.2	0.000237968
197	Myocardial Infarction	myocardial infarction	LINC00442	0.000236163
198	Myocardial Infarction	myocardial infarction	LINC00229	0.000236163
199	Myocardial Infarction	myocardial infarction	AP000462.1	0.000236163
200	Myocardial Infarction	myocardial infarction	LINC00635	0.000236163
201	Myocardial Infarction	myocardial infarction	PHKA2-AS1	0.000238753
202	Myocardial Infarction	myocardial infarction	RP11-103G8.2	0.000236163
203	Myocardial Infarction	myocardial infarction	LINC00222	0.000236163
204	Myocardial Infarction	myocardial infarction	RP11-236J17.6	0.000236163
205	Myocardial Infarction	myocardial infarction	RP11-89F3.2	0.000236163
206	Myocardial Infarction	myocardial infarction	RP11-53O19.1	0.000236317
207	Myocardial Infarction	myocardial infarction	RP11-883G14.4	0.000236163
208	Myocardial Infarction	myocardial infarction	CTB-12O2.1	0.000236163
209	Myocardial Infarction	myocardial infarction	RP11-706O15.5	0.000238716
210	Myocardial Infarction	myocardial infarction	RP11-706O15.3	0.000237968
211	Myocardial Infarction	myocardial infarction	RP11-620J15.2	0.000236163
212	Myocardial Infarction	myocardial infarction	RP11-438N16.1	0.000236163
213	Myocardial Infarction	myocardial infarction	RP11-434B12.1	0.000236163
214	Myocardial Infarction	myocardial infarction	RP1-163G9.1	0.000236317
215	Myocardial Infarction	myocardial infarction	RP11-294K24.4	0.000236163
216	Myocardial Infarction	myocardial infarction	RP11-818O24.3	0.000236163
217	Myocardial Infarction	myocardial infarction	CTD-3184A7.4	0.000236317
218	Myocardial Infarction	myocardial infarction	LINC00470	0.000237993
219	Myocardial Infarction	myocardial infarction	CD27-AS1	0.000236163
220	Myocardial Infarction	myocardial infarction	RP11-423H2.3	0.000236317
221	Myocardial Infarction	myocardial infarction	RP11-644F5.11	0.000248435
222	Myocardial Infarction	myocardial infarction	FAM181A-AS1	0.000236163
223	Myocardial Infarction	myocardial infarction	CTA-250D10.19	0.000236163
224	Myocardial Infarction	myocardial infarction	LINC00472	0.000238812
225	Myocardial Infarction	myocardial infarction	RP11-161D15.1	0.000236163
226	Myocardial Infarction	myocardial infarction	VIPR1-AS1	0.000236163
227	Myocardial Infarction	myocardial infarction	RP11-401P9.5	0.000236163
228	Myocardial Infarction	myocardial infarction	RP11-635L1.3	0.000236163
229	Myocardial Infarction	myocardial infarction	KB-431C1.4	0.000236317
230	Myocardial Infarction	myocardial infarction	RP11-341N2.1	0.000236163
231	Myocardial Infarction	myocardial infarction	CTC-228N24.3	0.000246644
232	Myocardial Infarction	myocardial infarction	CTC-228N24.1	0.000236163
233	Myocardial Infarction	myocardial infarction	C6orf3	0.000236317
234	Myocardial Infarction	myocardial infarction	FTX	0.000238812
235	Myocardial Infarction	myocardial infarction	LINC00478	0.000237993
236	Myocardial Infarction	myocardial infarction	RP5-857K21.4	0.000238716
237	Myocardial Infarction	myocardial infarction	RP1-80B9.2	0.000236317
238	Myocardial Infarction	myocardial infarction	RP11-486O13.2	0.000236163
239	Myocardial Infarction	myocardial infarction	RP11-863P13.4	0.000236163
240	Myocardial Infarction	myocardial infarction	RP11-191G24.1	0.000236317
241	Myocardial Infarction	myocardial infarction	RP11-312O7.2	0.000236163
242	Myocardial Infarction	myocardial infarction	RP11-18F14.2	0.000237993
243	Myocardial Infarction	myocardial infarction	RP11-554A11.4	0.000236163
244	Myocardial Infarction	myocardial infarction	RP11-214C8.5	0.000237993
245	Myocardial Infarction	myocardial infarction	RP11-120K18.2	0.000236163
246	Myocardial Infarction	myocardial infarction	CAHM	0.000236163
247	Myocardial Infarction	myocardial infarction	RP11-701H24.4	0.000236317
248	Myocardial Infarction	myocardial infarction	RP11-398A8.3	0.000236163
249	Myocardial Infarction	myocardial infarction	RP11-25K19.1	0.000236317
250	Myocardial Infarction	myocardial infarction	RP11-390P2.4	0.000236163
251	Myocardial Infarction	myocardial infarction	AC084809.3	0.000236163
252	Myocardial Infarction	myocardial infarction	KB-1460A1.5	0.000236317
253	Myocardial Infarction	myocardial infarction	RP11-1398P2.1	0.000236163
254	Myocardial Infarction	myocardial infarction	ATP1B3-AS1	0.000236163
255	Myocardial Infarction	myocardial infarction	PRKAR2A-AS1	0.000236317
256	Myocardial Infarction	myocardial infarction	RP11-10K16.1	0.000238812
257	Myocardial Infarction	myocardial infarction	CTD-2541M15.1	0.000236163
258	Myocardial Infarction	myocardial infarction	RP11-680F20.6	0.000236163
259	Myocardial Infarction	myocardial infarction	RP11-797H7.5	0.000236163
260	Myocardial Infarction	myocardial infarction	TMEM9B-AS1	0.000236163
261	Myocardial Infarction	myocardial infarction	RP11-182I10.3	0.000238753
262	Myocardial Infarction	myocardial infarction	RP11-405O10.2	0.000238753
263	Myocardial Infarction	myocardial infarction	RP11-298O21.5	0.000236163
264	Myocardial Infarction	myocardial infarction	RAB11B-AS1	0.000237993
265	Myocardial Infarction	myocardial infarction	RP11-762I7.4	0.000236163
266	Myocardial Infarction	myocardial infarction	AC068542.1	0.000236163
267	Myocardial Infarction	myocardial infarction	RP11-478K15.1	0.000236163
268	Myocardial Infarction	myocardial infarction	RP11-783K16.13	0.000236317
269	Myocardial Infarction	myocardial infarction	RP11-27I1.2	0.000237993
270	Myocardial Infarction	myocardial infarction	RP11-159F24.6	0.000236163
271	Myocardial Infarction	myocardial infarction	CTC-425O23.2	0.000238753
272	Myocardial Infarction	myocardial infarction	RP11-4O1.2	0.000236317
273	Myocardial Infarction	myocardial infarction	GYG2-AS1	0.000236163
274	Myocardial Infarction	myocardial infarction	TTTY2	0.000236163
275	Myocardial Infarction	myocardial infarction	TTTY5	0.000236163
276	Myocardial Infarction	myocardial infarction	CTD-3076O17.2	0.000236163
277	Myocardial Infarction	myocardial infarction	AC005076.5	0.000247824
278	Myocardial Infarction	myocardial infarction	ADAMTS9-AS1	0.000236163
279	Myocardial Infarction	myocardial infarction	RP5-867C24.5	0.000236163
280	Myocardial Infarction	myocardial infarction	RP11-280O1.2	0.000236163
281	Myocardial Infarction	myocardial infarction	ARHGEF26-AS1	0.000236317
282	Myocardial Infarction	myocardial infarction	RP11-226L15.4	0.000236163
283	Myocardial Infarction	myocardial infarction	MAPKAPK5-AS1	0.000236317
284	Myocardial Infarction	myocardial infarction	AC079354.3	0.000236163
285	Myocardial Infarction	myocardial infarction	SIK3-IT1	0.000237993
286	Myocardial Infarction	myocardial infarction	TTTY14	0.000236163
287	Myocardial Infarction	myocardial infarction	STEAP2-AS1	0.000236163
288	Myocardial Infarction	myocardial infarction	AC011995.1	0.000236163
289	Myocardial Infarction	myocardial infarction	RP11-346C20.1	0.000237993
290	Myocardial Infarction	myocardial infarction	RP11-611E13.2	0.000236317
291	Myocardial Infarction	myocardial infarction	RP11-304L19.5	0.000237993
292	Myocardial Infarction	myocardial infarction	AC005534.9	0.000236317
293	Myocardial Infarction	myocardial infarction	RP11-732M18.3	0.000236317
294	Myocardial Infarction	myocardial infarction	RP1-43E13.2	0.000236163
295	Myocardial Infarction	myocardial infarction	LINC00482	0.000236163
296	Myocardial Infarction	myocardial infarction	XXYLT1-AS2	0.000236163
297	Myocardial Infarction	myocardial infarction	RP11-542B15.1	0.000236317
298	Myocardial Infarction	myocardial infarction	RP11-313C15.1	0.000236163
299	Myocardial Infarction	myocardial infarction	RP11-720L2.3	0.000236163
300	Myocardial Infarction	myocardial infarction	CTD-2336O2.1	0.000236317
301	Myocardial Infarction	myocardial infarction	RP11-362A1.1	0.000236163
302	Myocardial Infarction	myocardial infarction	LINC00176	0.000236163
303	Myocardial Infarction	myocardial infarction	LINC00173	0.000236317
304	Myocardial Infarction	myocardial infarction	RP11-600F24.7	0.000236317
305	Myocardial Infarction	myocardial infarction	LINC00273	0.000236163
306	Myocardial Infarction	myocardial infarction	AC005592.2	0.000236317
307	Myocardial Infarction	myocardial infarction	RP11-46A10.4	0.000236317
308	Myocardial Infarction	myocardial infarction	SNORD3A	0.000237993
309	Myocardial Infarction	myocardial infarction	AC068580.6	0.000236163
310	Myocardial Infarction	myocardial infarction	AC068580.5	0.000236163
311	Myocardial Infarction	myocardial infarction	CTC-304I17.3	0.000236163
312	Myocardial Infarction	myocardial infarction	PAN3-AS1	0.000238753
313	Myocardial Infarction	myocardial infarction	RP11-398K22.12	0.000236163
314	Myocardial Infarction	myocardial infarction	AC114776.3	0.000236163
315	Myocardial Infarction	myocardial infarction	RP13-39P12.3	0.000236163
316	Myocardial Infarction	myocardial infarction	AC007563.5	0.000236163
317	Myocardial Infarction	myocardial infarction	AC009501.4	0.000236317
318	Myocardial Infarction	myocardial infarction	RP11-800A3.7	0.000236317
319	Myocardial Infarction	myocardial infarction	RP11-474D1.3	0.000236317
320	Myocardial Infarction	myocardial infarction	CTB-58E17.9	0.000236163
321	Myocardial Infarction	myocardial infarction	AL035610.2	0.000236163
322	Myocardial Infarction	myocardial infarction	RP11-760D2.11	0.000236163
323	Myocardial Infarction	myocardial infarction	AL132709.5	0.000236163
324	Myocardial Infarction	myocardial infarction	CTC-454M9.1	0.000236163
325	Myocardial Infarction	myocardial infarction	RP11-1018N14.4	0.000236163
326	Myocardial Infarction	myocardial infarction	TPT1-AS1	0.000238812
327	Myocardial Infarction	myocardial infarction	RP13-270P17.1	0.000236163
328	Myocardial Infarction	myocardial infarction	RP11-139I14.2	0.000236163
329	Myocardial Infarction	myocardial infarction	ADPGK-AS1	0.000236163
330	Myocardial Infarction	myocardial infarction	RP11-319E16.1	0.000236163
331	Myocardial Infarction	myocardial infarction	AC009404.2	0.000237993
332	Myocardial Infarction	myocardial infarction	RP11-381K20.2	0.000236317
333	Myocardial Infarction	myocardial infarction	AC023128.1	0.000236163
334	Myocardial Infarction	myocardial infarction	RP11-862L9.3	0.000238753
335	Myocardial Infarction	myocardial infarction	RP11-712B9.2	0.000236163
336	Myocardial Infarction	myocardial infarction	RP11-2E17.1	0.000236163
337	Myocardial Infarction	myocardial infarction	AC002456.2	0.000236163
338	Myocardial Infarction	myocardial infarction	RP3-508I15.14	0.000236163
339	Myocardial Infarction	myocardial infarction	RP5-1073O3.7	0.000236163
340	Myocardial Infarction	myocardial infarction	RP11-196G18.22	0.000243366
341	Myocardial Infarction	myocardial infarction	RP11-317N12.1	0.000236317
342	Myocardial Infarction	myocardial infarction	RP1-179N16.6	0.000236163
343	Myocardial Infarction	myocardial infarction	AC004951.6	0.000238716
344	Myocardial Infarction	myocardial infarction	RP11-212D3.3	0.000236163
345	Myocardial Infarction	myocardial infarction	RP11-1096G20.5	0.000236317
346	Myocardial Infarction	myocardial infarction	RP1-90J20.11	0.000237993
347	Myocardial Infarction	myocardial infarction	RP5-1186N24.3	0.000236317
348	Myocardial Infarction	myocardial infarction	RP11-20B24.4	0.000236163
349	Myocardial Infarction	myocardial infarction	RP11-89K21.1	0.000236317
350	Myocardial Infarction	myocardial infarction	C6orf47-AS1	0.000236163
351	Myocardial Infarction	myocardial infarction	RP11-100L22.2	0.000236163
352	Myocardial Infarction	myocardial infarction	AP001258.4	0.000236163
353	Myocardial Infarction	myocardial infarction	RP1-69D17.3	0.000236163
354	Myocardial Infarction	myocardial infarction	RP11-359G22.2	0.000236163
355	Myocardial Infarction	myocardial infarction	RP4-594I10.3	0.000236163
356	Myocardial Infarction	myocardial infarction	PLCB1-IT1	0.000236163
357	Myocardial Infarction	myocardial infarction	CTD-2524L6.3	0.000236163
358	Myocardial Infarction	myocardial infarction	RP11-429H9.4	0.000236163
359	Myocardial Infarction	myocardial infarction	RP11-958J22.1	0.000236163
360	Myocardial Infarction	myocardial infarction	RP11-104L21.2	0.000236163
361	Myocardial Infarction	myocardial infarction	RP11-293P20.4	0.000236163
362	Myocardial Infarction	myocardial infarction	RP5-902P8.10	0.000236317
363	Myocardial Infarction	myocardial infarction	RP11-445H22.4	0.000238716
364	Myocardial Infarction	myocardial infarction	AC018730.1	0.000236163
365	Myocardial Infarction	myocardial infarction	RP5-1063M23.1	0.000236163
366	Myocardial Infarction	myocardial infarction	RP11-1055B8.4	0.000238753
367	Myocardial Infarction	myocardial infarction	RP11-1055B8.3	0.000236163
368	Myocardial Infarction	myocardial infarction	AC020601.1	0.000236163
369	Myocardial Infarction	myocardial infarction	RP5-826L7.1	0.000236163
370	Myocardial Infarction	myocardial infarction	PXN-AS1	0.000237968
371	Myocardial Infarction	myocardial infarction	RP11-267C16.1	0.000236163
372	Myocardial Infarction	myocardial infarction	RP11-1084I9.3	0.000236163
373	Myocardial Infarction	myocardial infarction	CTD-2006K23.1	0.000236163
374	Myocardial Infarction	myocardial infarction	RP11-766N7.3	0.000236163
375	Myocardial Infarction	myocardial infarction	KB-1615E4.2	0.000236163
376	Myocardial Infarction	myocardial infarction	RP11-206L10.9	0.000238716
377	Myocardial Infarction	myocardial infarction	AC074117.10	0.000238812
378	Myocardial Infarction	myocardial infarction	RP11-529K1.4	0.000236163
379	Myocardial Infarction	myocardial infarction	MIR7-3HG	0.000236163
380	Myocardial Infarction	myocardial infarction	AL589743.1	0.000237968
381	Myocardial Infarction	myocardial infarction	RP5-1172N10.2	0.000236163
382	Myocardial Infarction	myocardial infarction	RP11-399F4.4	0.000236163
383	Myocardial Infarction	myocardial infarction	CTD-3195I5.5	0.000236163
384	Myocardial Infarction	myocardial infarction	RP11-265N6.1	0.000236317
385	Myocardial Infarction	myocardial infarction	RP11-384P7.6	0.000236163
386	Myocardial Infarction	myocardial infarction	AC105344.2	0.000236163
387	Myocardial Infarction	myocardial infarction	AC073283.7	0.000236163
388	Myocardial Infarction	myocardial infarction	LINC00606	0.000236163
389	Myocardial Infarction	myocardial infarction	CTB-127C13.1	0.000236163
390	Myocardial Infarction	myocardial infarction	CTD-2311B13.7	0.000236317
391	Myocardial Infarction	myocardial infarction	RP11-495P10.5	0.000236163
392	Myocardial Infarction	myocardial infarction	RP11-70F11.11	0.000236163
393	Myocardial Infarction	myocardial infarction	LINC00589	0.000236163
394	Myocardial Infarction	myocardial infarction	AP000343.2	0.000236163
395	Myocardial Infarction	myocardial infarction	RP3-399L15.3	0.000236317
396	Myocardial Infarction	myocardial infarction	RP11-121E16.1	0.000236163
397	Myocardial Infarction	myocardial infarction	RP11-750H9.5	0.000236163
398	Myocardial Infarction	myocardial infarction	AC096559.1	0.000236163
399	Myocardial Infarction	myocardial infarction	RP5-968P14.2	0.000236163
400	Myocardial Infarction	myocardial infarction	RP11-19N8.4	0.000236163
401	Myocardial Infarction	myocardial infarction	AP001187.9	0.000236163
402	Myocardial Infarction	myocardial infarction	RP11-196G11.4	0.000236317
403	Myocardial Infarction	myocardial infarction	RP11-353N4.1	0.000236163
404	Myocardial Infarction	myocardial infarction	RP11-353N4.4	0.000236163
405	Myocardial Infarction	myocardial infarction	RP11-344E13.3	0.000236317
406	Myocardial Infarction	myocardial infarction	RP11-169O17.5	0.000236163
407	Myocardial Infarction	myocardial infarction	MIR3180-1	0.000236163
408	Myocardial Infarction	myocardial infarction	RP11-389C8.2	0.000236163
409	Myocardial Infarction	myocardial infarction	U73166.2	0.000236163
410	Myocardial Infarction	myocardial infarction	RP11-173M1.4	0.000236163
411	Myocardial Infarction	myocardial infarction	RP11-110G21.1	0.000236317
412	Myocardial Infarction	myocardial infarction	LINC00334	0.000236163
413	Myocardial Infarction	myocardial infarction	ERVK13-1	0.000238812
414	Myocardial Infarction	myocardial infarction	RP11-105C19.2	0.000236163
415	Myocardial Infarction	myocardial infarction	RP11-329L6.1	0.000236317
416	Myocardial Infarction	myocardial infarction	RP11-173M1.8	0.000243366
417	Myocardial Infarction	myocardial infarction	RP11-571M6.8	0.000236163
418	Myocardial Infarction	myocardial infarction	AC003665.1	0.000236317
419	Myocardial Infarction	myocardial infarction	RP13-137A17.6	0.000236163
420	Myocardial Infarction	myocardial infarction	RP4-593C16.3	0.000236163
421	Myocardial Infarction	myocardial infarction	RP11-109G23.3	0.000236317
422	Myocardial Infarction	myocardial infarction	RP11-133K1.7	0.000238753
423	Myocardial Infarction	myocardial infarction	PITPNA-AS1	0.000237968
424	Myocardial Infarction	myocardial infarction	WWTR1-AS1	0.000237993
425	Myocardial Infarction	myocardial infarction	RP11-598F7.6	0.000236163
426	Myocardial Infarction	myocardial infarction	SEC24B-AS1	0.000236317
427	Myocardial Infarction	myocardial infarction	RP11-974F13.6	0.000238753
428	Myocardial Infarction	myocardial infarction	CTD-2532D12.5	0.000236163
429	Myocardial Infarction	myocardial infarction	AC009236.1	0.000236163
430	Myocardial Infarction	myocardial infarction	RP1-290I10.3	0.000236163
431	Myocardial Infarction	myocardial infarction	RP11-305E6.4	0.000237993
432	Myocardial Infarction	myocardial infarction	RP11-395I6.3	0.000236163
433	Myocardial Infarction	myocardial infarction	CTA-217C2.1	0.000237968
434	Myocardial Infarction	myocardial infarction	RP11-1000B6.3	0.000238716
435	Myocardial Infarction	myocardial infarction	AC019118.3	0.000236163
436	Myocardial Infarction	myocardial infarction	AC003991.3	0.000236163
437	Myocardial Infarction	myocardial infarction	AC067960.1	0.000236163
438	Myocardial Infarction	myocardial infarction	RP11-703M24.5	0.000236163
439	Myocardial Infarction	myocardial infarction	AC104809.4	0.000236163
440	Myocardial Infarction	myocardial infarction	AC002480.4	0.000236163
441	Myocardial Infarction	myocardial infarction	AC090957.2	0.000236163
442	Myocardial Infarction	myocardial infarction	RP11-20G6.2	0.000236163
443	Myocardial Infarction	myocardial infarction	RP5-968J1.1	0.000236163
444	Myocardial Infarction	myocardial infarction	IPO9-AS1	0.000236163
445	Myocardial Infarction	myocardial infarction	LINC00340	0.000236163
446	Myocardial Infarction	myocardial infarction	LINC00342	0.000236163
447	Myocardial Infarction	myocardial infarction	LINC00462	0.000236163
448	Myocardial Infarction	myocardial infarction	LINC00461	0.000238716
449	Myocardial Infarction	myocardial infarction	AC011747.7	0.000236317
450	Myocardial Infarction	myocardial infarction	MRVI1-AS1	0.000236163
451	Myocardial Infarction	myocardial infarction	RP11-350F4.2	0.000237993
452	Myocardial Infarction	myocardial infarction	RP11-356I2.4	0.000236163
453	Myocardial Infarction	myocardial infarction	RP11-345M22.2	0.000236317
454	Myocardial Infarction	myocardial infarction	RP11-1021N1.2	0.000236163
455	Myocardial Infarction	myocardial infarction	RP11-279F6.3	0.000236163
456	Myocardial Infarction	myocardial infarction	LINC00511	0.000236317
457	Myocardial Infarction	myocardial infarction	RP11-21L23.2	0.000236317
458	Myocardial Infarction	myocardial infarction	AC005224.2	0.000236163
459	Myocardial Infarction	myocardial infarction	RP11-498C9.15	0.000243366
460	Myocardial Infarction	myocardial infarction	RP11-84E24.2	0.000236163
461	Myocardial Infarction	myocardial infarction	RP11-819C21.1	0.000237993
462	Myocardial Infarction	myocardial infarction	RP11-174G17	0.000236163
463	Myocardial Infarction	myocardial infarction	RP11-261C10.3	0.000238812
464	Myocardial Infarction	myocardial infarction	AP000487.5	0.000236163
465	Myocardial Infarction	myocardial infarction	RP11-219E7.1	0.000236163
466	Myocardial Infarction	myocardial infarction	RP11-219E7.3	0.000236163
467	Myocardial Infarction	myocardial infarction	AC007255.8	0.000236163
468	Myocardial Infarction	myocardial infarction	RP11-394I13.1	0.000236163
469	Myocardial Infarction	myocardial infarction	RP11-192H23.8	0.000236163
470	Myocardial Infarction	myocardial infarction	AL353997.3	0.000236163
471	Myocardial Infarction	myocardial infarction	RP11-143M1.4	0.000236163
472	Myocardial Infarction	myocardial infarction	DAPK1-IT1	0.000236163
473	Myocardial Infarction	myocardial infarction	CTD-2517M22.14	0.000236163
474	Myocardial Infarction	myocardial infarction	LINC00398	0.000236163
475	Myocardial Infarction	myocardial infarction	RP11-893F2.9	0.000236163
476	Myocardial Infarction	myocardial infarction	RP11-522B15.5	0.000236163
477	Myocardial Infarction	myocardial infarction	RP11-307C12.11	0.000236163
478	Myocardial Infarction	myocardial infarction	AC121336.2	0.000236163
479	Myocardial Infarction	myocardial infarction	AC012309.5	0.000236163
480	Myocardial Infarction	myocardial infarction	CTD-2314B22.3	0.000237968
481	Myocardial Infarction	myocardial infarction	RP11-110I1.12	0.000236317
482	Myocardial Infarction	myocardial infarction	RP11-774O3.3	0.000236317
483	Myocardial Infarction	myocardial infarction	ENTPD3-AS1	0.000236317
484	Myocardial Infarction	myocardial infarction	CTD-2562J17.7	0.000236163
485	Myocardial Infarction	myocardial infarction	HOTAIRM1	0.000595938
486	Myocardial Infarction	myocardial infarction	KB-1592A4.15	0.000236317
487	Myocardial Infarction	myocardial infarction	SNHG11	0.000236317
488	Myocardial Infarction	myocardial infarction	RP11-76C10.5	0.000236163
489	Myocardial Infarction	myocardial infarction	ASMTL-AS1	0.000236163
490	Myocardial Infarction	myocardial infarction	CTD-2306M5.1	0.000236163
491	Myocardial Infarction	myocardial infarction	AC011899.9	0.000236163
492	Myocardial Infarction	myocardial infarction	RP11-459E5.1	0.000236163
493	Myocardial Infarction	myocardial infarction	RP3-510L9.1	0.000236163
494	Myocardial Infarction	myocardial infarction	RP11-71H17.7	0.000236163
495	Myocardial Infarction	myocardial infarction	RP11-184M15.1	0.000236317
496	Myocardial Infarction	myocardial infarction	RP11-649A18.12	0.000236163
497	Myocardial Infarction	myocardial infarction	RP11-582J16.5	0.000247824
498	Myocardial Infarction	myocardial infarction	AC078883.3	0.000236163
499	Myocardial Infarction	myocardial infarction	LINC00494	0.000236163
500	Myocardial Infarction	myocardial infarction	AC093642.3	0.000236163
501	Myocardial Infarction	myocardial infarction	RP11-548B3.3	0.000236163
502	Myocardial Infarction	myocardial infarction	RP11-32B5.7	0.000236163
503	Myocardial Infarction	myocardial infarction	RP11-84G21.1	0.000237968
504	Myocardial Infarction	myocardial infarction	AC099684.1	0.000236163
505	Myocardial Infarction	myocardial infarction	RP5-977B1.11	0.000236163
506	Myocardial Infarction	myocardial infarction	AC114788.2	0.000236163
507	Myocardial Infarction	myocardial infarction	HCG22	0.000236163
508	Myocardial Infarction	myocardial infarction	RP1-18D14.7	0.000236163
509	Myocardial Infarction	myocardial infarction	FAM225B	0.000236163
510	Myocardial Infarction	myocardial infarction	RP3-508I15.9	0.000236317
511	Myocardial Infarction	myocardial infarction	RP11-713P17.3	0.000236163
512	Myocardial Infarction	myocardial infarction	RP11-1149O23.3	0.000236317
513	Myocardial Infarction	myocardial infarction	BOLA3-AS1	0.000236317
514	Myocardial Infarction	myocardial infarction	RP11-849I19.1	0.000236163
515	Myocardial Infarction	myocardial infarction	RP11-521I2.3	0.000236163
516	Myocardial Infarction	myocardial infarction	AC140481.8	0.000236163
517	Myocardial Infarction	myocardial infarction	AC003075.4	0.000236163
518	Myocardial Infarction	myocardial infarction	AP000476.1	0.000236163
519	Myocardial Infarction	myocardial infarction	SZT2-AS1	0.000236163
520	Myocardial Infarction	myocardial infarction	RP11-138C9.1	0.000236163
521	Myocardial Infarction	myocardial infarction	TDRG1	0.000236163
522	Myocardial Infarction	myocardial infarction	RP11-61L19.1	0.000236317
523	Myocardial Infarction	myocardial infarction	RP4-784A16.4	0.000236163
524	Myocardial Infarction	myocardial infarction	AGAP1-IT1	0.000236317
525	Myocardial Infarction	myocardial infarction	AC093673.5	0.000236317
526	Myocardial Infarction	myocardial infarction	RP11-844P9.2	0.000236163
527	Myocardial Infarction	myocardial infarction	FAM66E	0.000236163
528	Myocardial Infarction	myocardial infarction	RP11-150D5.2	0.000236163
529	Myocardial Infarction	myocardial infarction	RP11-166D19.1	0.000237993
530	Myocardial Infarction	myocardial infarction	AC009948.5	0.000237993
531	Myocardial Infarction	myocardial infarction	RP11-143K11.1	0.000236163
532	Myocardial Infarction	myocardial infarction	CTC-281B15.1	0.000237968
533	Myocardial Infarction	myocardial infarction	LINC00422	0.000236163
534	Myocardial Infarction	myocardial infarction	LINC00421	0.000236163
535	Myocardial Infarction	myocardial infarction	TMEM191A	0.000236317
536	Myocardial Infarction	myocardial infarction	LINC00426	0.000236163
537	Myocardial Infarction	myocardial infarction	RP11-464C19.2	0.000236163
538	Myocardial Infarction	myocardial infarction	CTD-2012K14.7	0.000236163
539	Myocardial Infarction	myocardial infarction	RP11-305N23.1	0.000236317
540	Myocardial Infarction	myocardial infarction	AC159540.1	0.000236163
541	Myocardial Infarction	myocardial infarction	RP11-736K20.5	0.000236163
542	Myocardial Infarction	myocardial infarction	CTD-2023N9.1	0.000236163
543	Myocardial Infarction	myocardial infarction	RP11-326K13.4	0.000236163
544	Myocardial Infarction	myocardial infarction	RP11-761I4.3	0.000236317
545	Myocardial Infarction	myocardial infarction	RP11-358M11.3	0.000236163
546	Myocardial Infarction	myocardial infarction	RP11-6N13.1	0.000236163
547	Myocardial Infarction	myocardial infarction	AC093415.2	0.000236163
548	Myocardial Infarction	myocardial infarction	AC004448.5	0.000236163
549	Myocardial Infarction	myocardial infarction	CTD-2377D24.4	0.000236317
550	Myocardial Infarction	myocardial infarction	RP3-467K16.4	0.000236163
551	Myocardial Infarction	myocardial infarction	RP11-403I13.4	0.000236163
552	Myocardial Infarction	myocardial infarction	RP11-218F4.1	0.000236163
553	Myocardial Infarction	myocardial infarction	RP4-622L5.7	0.000238716
554	Myocardial Infarction	myocardial infarction	RP11-712L6.7	0.000236163
555	Myocardial Infarction	myocardial infarction	RP11-352B15.1	0.000236163
556	Myocardial Infarction	myocardial infarction	CTD-2516F10.2	0.000236317
557	Myocardial Infarction	myocardial infarction	RP11-356J5.12	0.000236317
558	Myocardial Infarction	myocardial infarction	LY86-AS1	0.000236163
559	Myocardial Infarction	myocardial infarction	RP11-403I13.8	0.000236317
560	Myocardial Infarction	myocardial infarction	RP11-498C9.3	0.000236317
561	Myocardial Infarction	myocardial infarction	RP11-265M18.2	0.000236163
562	Myocardial Infarction	myocardial infarction	CTB-158E9.1	0.000236163
563	Myocardial Infarction	myocardial infarction	CTD-2319I12.1	0.000237968
564	Myocardial Infarction	myocardial infarction	RP3-414A15.10	0.000236163
565	Myocardial Infarction	myocardial infarction	CHL1-AS2	0.000236163
566	Myocardial Infarction	myocardial infarction	RP11-876N24.2	0.000236163
567	Myocardial Infarction	myocardial infarction	DIAPH2-AS1	0.000236163
568	Myocardial Infarction	myocardial infarction	SNRK-AS1	0.000236163
569	Myocardial Infarction	myocardial infarction	RP4-669L17.10	0.000238716
570	Myocardial Infarction	myocardial infarction	SNORA71B	0.000237968
571	Myocardial Infarction	myocardial infarction	CTD-2339L15.1	0.000236163
572	Myocardial Infarction	myocardial infarction	RP11-465K1.2	0.000236163
573	Myocardial Infarction	myocardial infarction	RP11-666N19.1	0.000236163
574	Myocardial Infarction	myocardial infarction	AP000438.2	0.000236163
575	Myocardial Infarction	myocardial infarction	AP001271.3	0.000236163
576	Myocardial Infarction	myocardial infarction	NOP14-AS1	0.000236317
577	Myocardial Infarction	myocardial infarction	RP4-798C17.6	0.000236163
578	Myocardial Infarction	myocardial infarction	RP11-680F8.4	0.000238753
579	Myocardial Infarction	myocardial infarction	RP11-439E19.7	0.000236317
580	Myocardial Infarction	myocardial infarction	AC017099.3	0.000238753
581	Myocardial Infarction	myocardial infarction	RP11-513G11.1	0.000236317
582	Myocardial Infarction	myocardial infarction	RP11-708J19.1	0.000236317
583	Myocardial Infarction	myocardial infarction	RP11-553L6.5	0.000237993
584	Myocardial Infarction	myocardial infarction	RP11-662M24.1	0.000236163
585	Myocardial Infarction	myocardial infarction	CTA-397C4.2	0.000236163
586	Myocardial Infarction	myocardial infarction	AC007349.5	0.000236163
587	Myocardial Infarction	myocardial infarction	RP11-542K23.7	0.000236163
588	Myocardial Infarction	myocardial infarction	LARGE-IT1	0.000236163
589	Myocardial Infarction	myocardial infarction	AP001055.6	0.000236163
590	Myocardial Infarction	myocardial infarction	RP11-94H18.1	0.000236163
591	Myocardial Infarction	myocardial infarction	RP11-180I22.2	0.000236163
592	Myocardial Infarction	myocardial infarction	RP11-214L13.1	0.000236163
593	Myocardial Infarction	myocardial infarction	RP11-64K12.10	0.000236163
594	Myocardial Infarction	myocardial infarction	CTD-2135D7.2	0.000236317
595	Myocardial Infarction	myocardial infarction	CROCCP2	0.000237968
596	Myocardial Infarction	myocardial infarction	RP11-626I20.3	0.000236163
597	Myocardial Infarction	myocardial infarction	RP11-624M8.1	0.000236163
598	Myocardial Infarction	myocardial infarction	AC004383.4	0.000236163
599	Myocardial Infarction	myocardial infarction	ADAM20P1	0.000236163
600	Myocardial Infarction	myocardial infarction	RP11-113K21.5	0.000238812
601	Myocardial Infarction	myocardial infarction	RP11-1090M7.2	0.000236163
602	Myocardial Infarction	myocardial infarction	RP11-690I21.2	0.000236163
603	Myocardial Infarction	myocardial infarction	RP11-379K17.4	0.000236317
604	Myocardial Infarction	myocardial infarction	LINC00595	0.000236163
605	Myocardial Infarction	myocardial infarction	LINC00599	0.000236163
606	Myocardial Infarction	myocardial infarction	RP11-152H18.3	0.000236317
607	Myocardial Infarction	myocardial infarction	RP11-552M11.8	0.000236317
608	Myocardial Infarction	myocardial infarction	RP11-692D12.1	0.000236163
609	Myocardial Infarction	myocardial infarction	DSCR9	0.000236163
610	Myocardial Infarction	myocardial infarction	LINC00205	0.000236317
611	Myocardial Infarction	myocardial infarction	RP13-131K19.2	0.000236317
612	Myocardial Infarction	myocardial infarction	RP11-202D1.3	0.000236163
613	Myocardial Infarction	myocardial infarction	RP11-308D16.4	0.000237993
614	Myocardial Infarction	myocardial infarction	U82695.10	0.000236317
615	Myocardial Infarction	myocardial infarction	RP11-66N11.8	0.000236163
616	Myocardial Infarction	myocardial infarction	RP11-525K10.3	0.000236163
617	Myocardial Infarction	myocardial infarction	AC025171.1	0.000237993
618	Myocardial Infarction	myocardial infarction	RP11-228B15.4	0.000236163
619	Myocardial Infarction	myocardial infarction	RP11-666A1.5	0.000236163
620	Myocardial Infarction	myocardial infarction	RP11-244K5.1	0.000236163
621	Myocardial Infarction	myocardial infarction	RP11-392P7.7	0.000236163
622	Myocardial Infarction	myocardial infarction	CTB-114C7.3	0.000236317
623	Myocardial Infarction	myocardial infarction	RP11-718O11.1	0.000236163
624	Myocardial Infarction	myocardial infarction	RP11-673C5.2	0.000236163
625	Myocardial Infarction	myocardial infarction	TTC28-AS1	0.000237993
626	Myocardial Infarction	myocardial infarction	CTD-2349P21.9	0.000236317
627	Myocardial Infarction	myocardial infarction	TMEM161B-AS1	0.000238812
628	Myocardial Infarction	myocardial infarction	RP11-814P5.1	0.000236163
629	Myocardial Infarction	myocardial infarction	RP4-773N10.4	0.000237993
630	Myocardial Infarction	myocardial infarction	RP11-1336O20.2	0.000236163
631	Myocardial Infarction	myocardial infarction	RP11-600K15.1	0.000236163
632	Myocardial Infarction	myocardial infarction	RP11-178L8.5	0.000236163
633	Myocardial Infarction	myocardial infarction	VTRNA2-1	0.000236317
634	Myocardial Infarction	myocardial infarction	RP11-400N13.3	0.000236163
635	Myocardial Infarction	myocardial infarction	AC091132.1	0.000236163
636	Myocardial Infarction	myocardial infarction	RP5-882C2.2	0.000238753
637	Myocardial Infarction	myocardial infarction	RP11-305A4.3	0.000236163
638	Myocardial Infarction	myocardial infarction	ZNF503-AS1	0.000236163
639	Myocardial Infarction	myocardial infarction	RP11-362F19.1	0.000236163
640	Myocardial Infarction	myocardial infarction	RP11-687M24.4	0.000236163
641	Myocardial Infarction	myocardial infarction	RP11-277L2.2	0.000238716
642	Myocardial Infarction	myocardial infarction	RP11-982M15.2	0.000236317
643	Myocardial Infarction	myocardial infarction	RP11-982M15.8	0.000236163
644	Myocardial Infarction	myocardial infarction	CAMTA1-IT1	0.000236163
645	Myocardial Infarction	myocardial infarction	RP11-773D16.1	0.000236317
646	Myocardial Infarction	myocardial infarction	RP11-815I9.4	0.000245639
647	Myocardial Infarction	myocardial infarction	LINC00115	0.000238716
648	Myocardial Infarction	myocardial infarction	LINC00114	0.000236163
649	Myocardial Infarction	myocardial infarction	RP11-551L14.4	0.000236163
650	Myocardial Infarction	myocardial infarction	LINC00299	0.000236163
651	Myocardial Infarction	myocardial infarction	AC083843.1	0.000237993
652	Myocardial Infarction	myocardial infarction	RP11-143J12.2	0.000236317
653	Myocardial Infarction	myocardial infarction	AC074093.1	0.000236317
654	Myocardial Infarction	myocardial infarction	RP11-605F22.2	0.000236163
655	Myocardial Infarction	myocardial infarction	ZMYND10-AS1	0.000236163
656	Myocardial Infarction	myocardial infarction	RP11-762H8.3	0.000236163
657	Myocardial Infarction	myocardial infarction	RP11-727F15.9	0.000236163
658	Myocardial Infarction	myocardial infarction	CTA-445C9.15	0.000237993
659	Myocardial Infarction	myocardial infarction	MIR4519	0.000236317
660	Myocardial Infarction	myocardial infarction	RP11-796E2.4	0.000236163
661	Myocardial Infarction	myocardial infarction	RP11-15B17.1	0.000236163
662	Myocardial Infarction	myocardial infarction	RP11-384K6.6	0.000237968
663	Myocardial Infarction	myocardial infarction	RP11-76N22.2	0.000236317
664	Myocardial Infarction	myocardial infarction	RP11-446F17.3	0.000236163
665	Myocardial Infarction	myocardial infarction	CTD-2049J23.2	0.000236163
666	Myocardial Infarction	myocardial infarction	RP11-23P13.6	0.000236163
667	Myocardial Infarction	myocardial infarction	RP11-263K19.4	0.000236317
668	Myocardial Infarction	myocardial infarction	RP11-983P16.4	0.000237993
669	Myocardial Infarction	myocardial infarction	CSPG4P5	0.000236163
670	Myocardial Infarction	myocardial infarction	LL22NC03-86G7.1	0.000236163
671	Myocardial Infarction	myocardial infarction	AC016683.6	0.000238753
672	Myocardial Infarction	myocardial infarction	RP11-13L2.4	0.000236163
673	Myocardial Infarction	myocardial infarction	AC137723.5	0.000236163
674	Myocardial Infarction	myocardial infarction	RP11-61I13.3	0.000236163
675	Myocardial Infarction	myocardial infarction	AC006019.3	0.000236163
676	Myocardial Infarction	myocardial infarction	RPL34-AS1	0.000236163
677	Myocardial Infarction	myocardial infarction	RP11-624L4.1	0.000236163
678	Myocardial Infarction	myocardial infarction	RP5-991G20.4	0.000236317
679	Myocardial Infarction	myocardial infarction	RP11-1379J22.5	0.000236163
680	Myocardial Infarction	myocardial infarction	RP11-24M17.4	0.000236163
681	Myocardial Infarction	myocardial infarction	LINC00475	0.000236163
682	Myocardial Infarction	myocardial infarction	RP13-507I23.1	0.000236163
683	Myocardial Infarction	myocardial infarction	AC079779.7	0.000236163
684	Myocardial Infarction	myocardial infarction	LINC00479	0.000236163
685	Myocardial Infarction	myocardial infarction	RP11-63P12.6	0.000236163
686	Myocardial Infarction	myocardial infarction	RP11-204M4.2	0.000236163
687	Myocardial Infarction	myocardial infarction	GFOD1-AS1	0.000236163
688	Myocardial Infarction	myocardial infarction	RP11-496I9.1	0.000236163
689	Myocardial Infarction	myocardial infarction	RP11-731J8.2	0.000236163
690	Myocardial Infarction	myocardial infarction	A2M-AS1	0.000236317
691	Myocardial Infarction	myocardial infarction	ARHGEF7-AS2	0.000236163
692	Myocardial Infarction	myocardial infarction	RP11-356K23.1	0.000236163
693	Myocardial Infarction	myocardial infarction	hsa-mir-142	0.000236163
694	Myocardial Infarction	myocardial infarction	RP11-50C13.2	0.000236163
695	Myocardial Infarction	myocardial infarction	RP3-445N2.1	0.000236163
696	Myocardial Infarction	myocardial infarction	CTD-3126B10.1	0.000236317
697	Myocardial Infarction	myocardial infarction	RP11-217B1.2	0.000237993
698	Myocardial Infarction	myocardial infarction	RP4-694B14.5	0.000236317
699	Myocardial Infarction	myocardial infarction	AC024560.2	0.000236163
700	Myocardial Infarction	myocardial infarction	RP11-242F11.2	0.000236163
701	Myocardial Infarction	myocardial infarction	RP11-554A11.6	0.000236317
702	Myocardial Infarction	myocardial infarction	RP11-38P22.2	0.000236163
703	Myocardial Infarction	myocardial infarction	AC012507.3	0.000236163
704	Myocardial Infarction	myocardial infarction	RP4-756G23.5	0.000236163
705	Myocardial Infarction	myocardial infarction	AC004463.6	0.000236163
706	Myocardial Infarction	myocardial infarction	RMST	0.000695638
707	Myocardial Infarction	myocardial infarction	RP11-3P22.1	0.000236163
708	Myocardial Infarction	myocardial infarction	RP11-111F5.4	0.000236163
709	Myocardial Infarction	myocardial infarction	RP11-471J12.1	0.000236163
710	Myocardial Infarction	myocardial infarction	RP11-2A4.3	0.000236163
711	Myocardial Infarction	myocardial infarction	AC006196.1	0.000236163
712	Myocardial Infarction	myocardial infarction	RP11-2C24.6	0.000236163
713	Myocardial Infarction	myocardial infarction	CTB-31O20.2	0.000238753
714	Myocardial Infarction	myocardial infarction	RP11-360A18.2	0.000236163
715	Myocardial Infarction	myocardial infarction	RP11-473M20.9	0.000236163
716	Myocardial Infarction	myocardial infarction	RP11-473M20.7	0.000236317
717	Myocardial Infarction	myocardial infarction	AC013402.2	0.000236163
718	Myocardial Infarction	myocardial infarction	RP11-230B22.1	0.000236163
719	Myocardial Infarction	myocardial infarction	RP11-489G11.3	0.000236163
720	Myocardial Infarction	myocardial infarction	RP11-18H7.1	0.000239592
721	Myocardial Infarction	myocardial infarction	RP11-236J17.5	0.000236163
722	Myocardial Infarction	myocardial infarction	RP11-469H8.6	0.000236163
723	Myocardial Infarction	myocardial infarction	RP3-468B3.2	0.000236163
724	Myocardial Infarction	myocardial infarction	USP12-AS1	0.000236163
725	Myocardial Infarction	myocardial infarction	MAFG-AS1	0.000237968
726	Myocardial Infarction	myocardial infarction	RP11-488C13.5	0.000237968
727	Myocardial Infarction	myocardial infarction	RP11-506M13.3	0.000236163
728	Myocardial Infarction	myocardial infarction	AC005324.6	0.000236163
729	Myocardial Infarction	myocardial infarction	TM4SF19-AS1	0.000236163
730	Myocardial Infarction	myocardial infarction	RP11-353N14.4	0.000236163
731	Myocardial Infarction	myocardial infarction	RP11-353N14.3	0.000236163
732	Myocardial Infarction	myocardial infarction	AC016735.3	0.000236163
733	Myocardial Infarction	myocardial infarction	RP1-39G22.7	0.000237993
734	Myocardial Infarction	myocardial infarction	RP11-64K12.2	0.000237993
735	Myocardial Infarction	myocardial infarction	RP11-110H1.8	0.000236163
736	Myocardial Infarction	myocardial infarction	CTD-2514K5.2	0.000236163
737	Myocardial Infarction	myocardial infarction	RP11-589P10.5	0.000236317
738	Myocardial Infarction	myocardial infarction	RP1-90G24.10	0.000236317
739	Myocardial Infarction	myocardial infarction	CTD-2514K5.4	0.000236163
740	Myocardial Infarction	myocardial infarction	RP11-37B2.1	0.000237993
741	Myocardial Infarction	myocardial infarction	RP5-1097P24.1	0.000236163
742	Myocardial Infarction	myocardial infarction	RP11-324E6.6	0.000236163
743	Myocardial Infarction	myocardial infarction	RP11-155L15.1	0.000236163
744	Myocardial Infarction	myocardial infarction	VWC2L-IT1	0.000236163
745	Myocardial Infarction	myocardial infarction	AC007682.1	0.000236163
746	Myocardial Infarction	myocardial infarction	HCG25	0.000236163
747	Myocardial Infarction	myocardial infarction	AATK-AS1	0.000236163
748	Myocardial Infarction	myocardial infarction	RP11-149I23.3	0.000236317
749	Myocardial Infarction	myocardial infarction	RP1-140K8.5	0.000236163
750	Myocardial Infarction	myocardial infarction	THAP9-AS1	0.000246662
751	Myocardial Infarction	myocardial infarction	SBF2-AS1	0.000236317
752	Myocardial Infarction	myocardial infarction	XXyac-YX155B6.6	0.000236163
753	Myocardial Infarction	myocardial infarction	CHRM3-AS2	0.000236163
754	Myocardial Infarction	myocardial infarction	RP11-65J3.1	0.000236317
755	Myocardial Infarction	myocardial infarction	RP11-446H18.3	0.000237993
756	Myocardial Infarction	myocardial infarction	RP11-856B14.1	0.000238753
757	Myocardial Infarction	myocardial infarction	RP11-438E5.1	0.000236163
758	Myocardial Infarction	myocardial infarction	LINC00152	0.000236317
759	Myocardial Infarction	myocardial infarction	LINC00623	0.000238716
760	Myocardial Infarction	myocardial infarction	LINC00622	0.000236163
761	Myocardial Infarction	myocardial infarction	RP11-223I10.1	0.000236163
762	Myocardial Infarction	myocardial infarction	RP13-379O24.2	0.000236163
763	Myocardial Infarction	myocardial infarction	PCBP1-AS1	0.000242947
764	Myocardial Infarction	myocardial infarction	RP11-334C17.5	0.000236317
765	Myocardial Infarction	myocardial infarction	RP11-549B18.1	0.000236317
766	Myocardial Infarction	myocardial infarction	RP11-304L19.12	0.000236163
767	Myocardial Infarction	myocardial infarction	DGCR5	0.000631875
768	Myocardial Infarction	myocardial infarction	RP11-524F11.2	0.000236163
769	Myocardial Infarction	myocardial infarction	CTD-2517M22.17	0.000236163
770	Myocardial Infarction	myocardial infarction	LA16c-313D11.12	0.000237993
771	Myocardial Infarction	myocardial infarction	RP11-856M7.6	0.000236163
772	Myocardial Infarction	myocardial infarction	RP11-29B9.2	0.000236163
773	Myocardial Infarction	myocardial infarction	AC108142.1	0.000238812
774	Myocardial Infarction	myocardial infarction	RP11-340F14.5	0.000236163
775	Myocardial Infarction	myocardial infarction	RP11-295D4.1	0.000236163
776	Myocardial Infarction	myocardial infarction	CTD-2003C8.1	0.000237993
777	Myocardial Infarction	myocardial infarction	RP4-794H19.2	0.000236163
778	Myocardial Infarction	myocardial infarction	RP11-752G15.6	0.000238812
779	Myocardial Infarction	myocardial infarction	RP1-28O10.1	0.000236163
780	Myocardial Infarction	myocardial infarction	RP11-403P17.2	0.000236163
781	Myocardial Infarction	myocardial infarction	TRAF3IP2-AS1	0.000238812
782	Myocardial Infarction	myocardial infarction	AC137934.1	0.000236163
783	Myocardial Infarction	myocardial infarction	GRM7-AS3	0.000236163
784	Myocardial Infarction	myocardial infarction	RP11-147G16.1	0.000236163
785	Myocardial Infarction	myocardial infarction	RP1-197B17.3	0.000236163
786	Myocardial Infarction	myocardial infarction	RP11-395B7.7	0.000243348
787	Myocardial Infarction	myocardial infarction	LA16c-4G1.3	0.000236163
788	Myocardial Infarction	myocardial infarction	AC046143.3	0.000236163
789	Myocardial Infarction	myocardial infarction	RP4-738P15.1	0.000236163
790	Myocardial Infarction	myocardial infarction	AC012456.3	0.000236163
791	Myocardial Infarction	myocardial infarction	FLI1-AS1	0.000236163
792	Myocardial Infarction	myocardial infarction	GS1-465N13.1	0.000236163
793	Myocardial Infarction	myocardial infarction	RP11-1007O24.3	0.000237993
794	Myocardial Infarction	myocardial infarction	RP11-383J24.5	0.000236163
795	Myocardial Infarction	myocardial infarction	RP11-287A8.6	0.000236317
796	Myocardial Infarction	myocardial infarction	AC087294.2	0.000236317
797	Myocardial Infarction	myocardial infarction	AC092162.1	0.000236163
798	Myocardial Infarction	myocardial infarction	RP11-358M3.1	0.000236163
799	Myocardial Infarction	myocardial infarction	AC008154.5	0.000236163
800	Myocardial Infarction	myocardial infarction	RP11-46D6.1	0.000236163
801	Myocardial Infarction	myocardial infarction	CTC-774J1.2	0.000236163
802	Myocardial Infarction	myocardial infarction	LINC00343	0.000236163
803	Myocardial Infarction	myocardial infarction	RP11-903H12.3	0.000236163
804	Myocardial Infarction	myocardial infarction	RP11-283I3.6	0.000236317
805	Myocardial Infarction	myocardial infarction	LOXL1-AS1	0.000236317
806	Myocardial Infarction	myocardial infarction	AC016907.3	0.000236163
807	Myocardial Infarction	myocardial infarction	RP11-399O19.8	0.000236163
808	Myocardial Infarction	myocardial infarction	MIAT	0.001022132
809	Myocardial Infarction	myocardial infarction	AF064858.11	0.000236163
810	Myocardial Infarction	myocardial infarction	RP11-203J24.8	0.000236317
811	Myocardial Infarction	myocardial infarction	LSAMP-AS3	0.000236163
812	Myocardial Infarction	myocardial infarction	RP11-462L8.1	0.000236317
813	Myocardial Infarction	myocardial infarction	RP11-145F16.2	0.000236317
814	Myocardial Infarction	myocardial infarction	AC097495.2	0.000236163
815	Myocardial Infarction	myocardial infarction	RP11-96H19.1	0.000236163
816	Myocardial Infarction	myocardial infarction	RP11-34P13.7	0.000238716
817	Myocardial Infarction	myocardial infarction	RP11-449L23.3	0.000236163
818	Myocardial Infarction	myocardial infarction	RP11-305L7.1	0.000236163
819	Myocardial Infarction	myocardial infarction	RP11-45I20.1	0.000236163
820	Myocardial Infarction	myocardial infarction	RP11-30P6.6	0.000236163
821	Myocardial Infarction	myocardial infarction	RP11-235E17.6	0.000236163
822	Myocardial Infarction	myocardial infarction	MIR4313	0.000236163
823	Myocardial Infarction	myocardial infarction	IQCH-AS1	0.000236317
824	Myocardial Infarction	myocardial infarction	TPTEP1	0.000236163
825	Myocardial Infarction	myocardial infarction	NDUFB2-AS1	0.000236317
826	Myocardial Infarction	myocardial infarction	CTB-109A12.1	0.000236163
827	Myocardial Infarction	myocardial infarction	RP11-58E21.4	0.000236317
828	Myocardial Infarction	myocardial infarction	RP1-212P9.2	0.000236163
829	Myocardial Infarction	myocardial infarction	SERHL	0.000236317
830	Myocardial Infarction	myocardial infarction	RP11-666A20.4	0.000236163
831	Myocardial Infarction	myocardial infarction	AC004540.5	0.000237968
832	Myocardial Infarction	myocardial infarction	LL0XNC01-250H12.2	0.000236163
833	Myocardial Infarction	myocardial infarction	RNF216-IT1	0.000236163
834	Myocardial Infarction	myocardial infarction	LINC00271	0.000236163
835	Myocardial Infarction	myocardial infarction	MIR143HG	0.000238753
836	Myocardial Infarction	myocardial infarction	RP11-909M7.3	0.000236163
837	Myocardial Infarction	myocardial infarction	CTB-131B5.4	0.000237993
838	Myocardial Infarction	myocardial infarction	LA16c-313D11.9	0.000236163
839	Myocardial Infarction	myocardial infarction	AC011343.1	0.000236163
840	Myocardial Infarction	myocardial infarction	RP11-492E3.1	0.000236317
841	Myocardial Infarction	myocardial infarction	RP11-580I1.3	0.000236163
842	Myocardial Infarction	myocardial infarction	RP11-488C13.4	0.000236163
843	Myocardial Infarction	myocardial infarction	CTD-2192J16.11	0.000236317
844	Myocardial Infarction	myocardial infarction	RP11-48B3.4	0.000236163
845	Myocardial Infarction	myocardial infarction	CTC-297N7.5	0.000236163
846	Myocardial Infarction	myocardial infarction	RP11-54A4.2	0.000236163
847	Myocardial Infarction	myocardial infarction	DIO3OS	0.000236317
848	Myocardial Infarction	myocardial infarction	AC009506.1	0.000236317
849	Myocardial Infarction	myocardial infarction	RP11-265N7.2	0.000236163
850	Myocardial Infarction	myocardial infarction	AC007405.8	0.000236163
851	Myocardial Infarction	myocardial infarction	RP11-493K23.1	0.000236163
852	Myocardial Infarction	myocardial infarction	RP11-174G6.5	0.000237993
853	Myocardial Infarction	myocardial infarction	RP4-714D9.5	0.000237993
854	Myocardial Infarction	myocardial infarction	RP1-140A9.1	0.000236163
855	Myocardial Infarction	myocardial infarction	LINC00649	0.000236163
856	Myocardial Infarction	myocardial infarction	SMAD5-AS1	0.000236317
857	Myocardial Infarction	myocardial infarction	RP11-641A6.2	0.000236163
858	Myocardial Infarction	myocardial infarction	CTA-29F11.1	0.000236163
859	Myocardial Infarction	myocardial infarction	MATN1-AS1	0.000236317
860	Myocardial Infarction	myocardial infarction	RP3-473L9.4	0.000236163
861	Myocardial Infarction	myocardial infarction	CECR3	0.000236163
862	Myocardial Infarction	myocardial infarction	RP11-521C20.3	0.000236317
863	Myocardial Infarction	myocardial infarction	AC002117.1	0.000236317
864	Myocardial Infarction	myocardial infarction	CECR7	0.000236317
865	Myocardial Infarction	myocardial infarction	RP11-1223D19.1	0.000236163
866	Myocardial Infarction	myocardial infarction	WI2-81516E3.1	0.000236163
867	Myocardial Infarction	myocardial infarction	RP11-135J2.4	0.000236163
868	Myocardial Infarction	myocardial infarction	FAM225A	0.000236317
869	Myocardial Infarction	myocardial infarction	AP001347.6	0.000236163
870	Myocardial Infarction	myocardial infarction	RP11-266K4.9	0.000236163
871	Myocardial Infarction	myocardial infarction	AC017116.8	0.000236163
872	Myocardial Infarction	myocardial infarction	CTD-2335A18.1	0.000236163
873	Myocardial Infarction	myocardial infarction	RP11-849H4.4	0.000236163
874	Myocardial Infarction	myocardial infarction	AC073479.1	0.000236163
875	Myocardial Infarction	myocardial infarction	ZNRD1-AS1	0.000237993
876	Myocardial Infarction	myocardial infarction	JAZF1-AS1	0.000236163
877	Myocardial Infarction	myocardial infarction	HCG18	0.000237993
878	Myocardial Infarction	myocardial infarction	CTD-2058B24.2	0.000236317
879	Myocardial Infarction	myocardial infarction	RP11-467D6.1	0.000237968
880	Myocardial Infarction	myocardial infarction	RP11-50E11.3	0.000236163
881	Myocardial Infarction	myocardial infarction	LINC00106	0.000236163
882	Myocardial Infarction	myocardial infarction	EMX2OS	0.000236163
883	Myocardial Infarction	myocardial infarction	LINC00265	0.000237968
884	Myocardial Infarction	myocardial infarction	AC058791.1	0.000237993
885	Myocardial Infarction	myocardial infarction	AC058791.2	0.000238812
886	Myocardial Infarction	myocardial infarction	RP11-311F12.1	0.000236163
887	Myocardial Infarction	myocardial infarction	RP11-134G8.8	0.000236317
888	Myocardial Infarction	myocardial infarction	CTD-2517M14.5	0.000236163
889	Myocardial Infarction	myocardial infarction	RP11-480A16.1	0.000237993
890	Myocardial Infarction	myocardial infarction	LNX1-AS1	0.000236163
891	Myocardial Infarction	myocardial infarction	RP11-755F10.1	0.000236163
892	Myocardial Infarction	myocardial infarction	RP11-510M2.9	0.000236163
893	Myocardial Infarction	myocardial infarction	RP11-705O3.1	0.000237993
894	Myocardial Infarction	myocardial infarction	CTD-2574D22.4	0.000237993
895	Myocardial Infarction	myocardial infarction	WDR86-AS1	0.000236163
896	Myocardial Infarction	myocardial infarction	CTD-2231H16.1	0.000236163
897	Myocardial Infarction	myocardial infarction	RP11-325L7.1	0.000238753
898	Myocardial Infarction	myocardial infarction	RP11-524G24.2	0.000236163
899	Myocardial Infarction	myocardial infarction	AC114808.2	0.000236163
900	Myocardial Infarction	myocardial infarction	AC093627.7	0.000236163
901	Myocardial Infarction	myocardial infarction	LHFPL3-AS1	0.000236163
902	Myocardial Infarction	myocardial infarction	H1FX-AS1	0.000236163
903	Myocardial Infarction	myocardial infarction	RP5-837I24.4	0.000236163
904	Myocardial Infarction	myocardial infarction	RP11-61L14.6	0.000236163
905	Myocardial Infarction	myocardial infarction	RP11-432I5.2	0.000236163
906	Myocardial Infarction	myocardial infarction	RP11-20I23.8	0.000236163
907	Myocardial Infarction	myocardial infarction	AC115115.2	0.000236163
908	Myocardial Infarction	myocardial infarction	RP11-728F11.4	0.000236163
909	Myocardial Infarction	myocardial infarction	RP11-244O19.1	0.000238812
910	Myocardial Infarction	myocardial infarction	UBAC2-AS1	0.000236317
911	Myocardial Infarction	myocardial infarction	LINC00565	0.000236163
912	Myocardial Infarction	myocardial infarction	LINC00607	0.000236163
913	Myocardial Infarction	myocardial infarction	RP11-445F12.1	0.000236163
914	Myocardial Infarction	myocardial infarction	LEF1-AS1	0.000236317
915	Myocardial Infarction	myocardial infarction	RP11-116G8.5	0.000236163
916	Myocardial Infarction	myocardial infarction	RP11-134O21.1	0.000236163
917	Myocardial Infarction	myocardial infarction	RP5-1007M22.2	0.000236317
918	Myocardial Infarction	myocardial infarction	hsa-mir-133a-1	0.000236163
919	Myocardial Infarction	myocardial infarction	RP11-2F9.4	0.000236163
920	Myocardial Infarction	myocardial infarction	AC097662.2	0.000236163
921	Myocardial Infarction	myocardial infarction	AC142119.1	0.000236163
922	Myocardial Infarction	myocardial infarction	GPC6-AS2	0.000236163
923	Myocardial Infarction	myocardial infarction	RP11-304M2.2	0.000237968
924	Myocardial Infarction	myocardial infarction	AP006222.2	0.000238716
925	Myocardial Infarction	myocardial infarction	RP3-400B16.1	0.000236317
926	Myocardial Infarction	myocardial infarction	RP11-93L9.1	0.000236163
927	Myocardial Infarction	myocardial infarction	CTD-2651B20.7	0.000236163
928	Myocardial Infarction	myocardial infarction	AC002398.5	0.000236163
929	Myocardial Infarction	myocardial infarction	RP11-597D13.9	0.000236317
930	Myocardial Infarction	myocardial infarction	RP11-758N13.1	0.000236163
931	Myocardial Infarction	myocardial infarction	RP3-395M20.8	0.000236163
932	Myocardial Infarction	myocardial infarction	RP4-565E6.1	0.000236163
933	Myocardial Infarction	myocardial infarction	AC012594.1	0.000236163
934	Myocardial Infarction	myocardial infarction	RP11-603J24.5	0.000236163
935	Myocardial Infarction	myocardial infarction	BZRAP1-AS1	0.000236163
936	Myocardial Infarction	myocardial infarction	RP4-717I23.3	0.000236317
937	Myocardial Infarction	myocardial infarction	FAM138E	0.000236163
938	Myocardial Infarction	myocardial infarction	CTD-2297D10.2	0.000236163
939	Myocardial Infarction	myocardial infarction	AC113618.1	0.000236163
940	Myocardial Infarction	myocardial infarction	LINC00310	0.000636163
941	Myocardial Infarction	myocardial infarction	LINC00313	0.000238753
942	Myocardial Infarction	myocardial infarction	INTS6-AS1	0.000236317
943	Myocardial Infarction	myocardial infarction	RP4-791M13.3	0.000236163
944	Myocardial Infarction	myocardial infarction	RP11-557H15.2	0.000236163
945	Myocardial Infarction	myocardial infarction	RP11-81H14.2	0.000236163
946	Myocardial Infarction	myocardial infarction	TERC	0.001881916
947	Myocardial Infarction	myocardial infarction	CTD-2270L9.4	0.000236472
948	Myocardial Infarction	myocardial infarction	RP1-46F2.2	0.000236472
949	Myocardial Infarction	myocardial infarction	SOCS2-AS1	0.000236472
950	Myocardial Infarction	myocardial infarction	RP11-213H15.3	0.000236472
951	Myocardial Infarction	myocardial infarction	RP1-228H13.5	0.000238908
952	Myocardial Infarction	myocardial infarction	RP11-1007O24.2	0.000236472
953	Myocardial Infarction	myocardial infarction	RP11-86H7.1	0.000236472
954	Myocardial Infarction	myocardial infarction	RP11-582J16.3	0.000236472
955	Myocardial Infarction	myocardial infarction	DDX39B-AS1	0.000241344
956	Myocardial Infarction	myocardial infarction	RP11-638I2.2	0.000241344
957	Myocardial Infarction	myocardial infarction	RP11-473M20.14	0.000238908
958	Myocardial Infarction	myocardial infarction	RP11-98I9.4	0.000238908
959	Myocardial Infarction	myocardial infarction	RP5-1086K13.1	0.000241307
960	Myocardial Infarction	myocardial infarction	RP13-15E13.1	0.000238908
961	Myocardial Infarction	myocardial infarction	RP5-991G20.1	0.000238908
962	Myocardial Infarction	myocardial infarction	RP11-637A17.2	0.000238908
963	Myocardial Infarction	myocardial infarction	ENO1-AS1	0.000241344
964	Myocardial Infarction	myocardial infarction	RP11-469M7.1	0.000238908
965	Myocardial Infarction	myocardial infarction	RP11-112L6.4	0.000241344
966	Myocardial Infarction	myocardial infarction	RP11-672A2.1	0.000241344
967	Myocardial Infarction	myocardial infarction	Z83851.1	0.000238908
968	Myocardial Infarction	myocardial infarction	RP11-449P15.1	0.000241344
969	Myocardial Infarction	myocardial infarction	RP11-355O1.11	0.000238908
970	Myocardial Infarction	myocardial infarction	RP11-386G11.10	0.000238908
971	Myocardial Infarction	myocardial infarction	RP5-1160K1.3	0.000238908
972	Myocardial Infarction	myocardial infarction	RP11-95P2.1	0.000238908
973	Myocardial Infarction	myocardial infarction	PRR7-AS1	0.000241344
974	Myocardial Infarction	myocardial infarction	RP11-488L18.10	0.000238908
975	Myocardial Infarction	myocardial infarction	RP1-290I10.6	0.000238908
976	Myocardial Infarction	myocardial infarction	RP11-874J12.4	0.000238908
977	Myocardial Infarction	myocardial infarction	FBXL19-AS1	0.000239695
978	Myocardial Infarction	myocardial infarction	RP3-341D10.4	0.000238908
979	Myocardial Infarction	myocardial infarction	RP11-426L16.8	0.000241344
980	Myocardial Infarction	myocardial infarction	RP11-299M14.2	0.000241344
981	Myocardial Infarction	myocardial infarction	RP13-582O9.5	0.000241344
982	Myocardial Infarction	myocardial infarction	AC131097.3	0.000241344
983	Myocardial Infarction	myocardial infarction	ARID4B-IT1	0.000241344
984	Myocardial Infarction	myocardial infarction	AC000068.5	0.000241344
985	Myocardial Infarction	myocardial infarction	RP11-325K4.2	0.000238908
986	Myocardial Infarction	myocardial infarction	RP11-476K15.1	0.000238908
987	Myocardial Infarction	myocardial infarction	RP11-676J12.4	0.000241344
988	Myocardial Infarction	myocardial infarction	RP11-649A18.7	0.000238908
989	Myocardial Infarction	myocardial infarction	RP11-274H2.5	0.000241344
990	Myocardial Infarction	myocardial infarction	RP11-108M9.3	0.000238908
991	Myocardial Infarction	myocardial infarction	AC156455.1	0.000241344
992	Myocardial Infarction	myocardial infarction	RP11-363E7.4	0.000238908
993	Myocardial Infarction	myocardial infarction	CTD-2013N24.2	0.000241344
994	Myocardial Infarction	myocardial infarction	AP001469.7	0.000238908
995	Myocardial Infarction	myocardial infarction	CTD-2283N19.1	0.000241344
996	Myocardial Infarction	myocardial infarction	RP11-384J4.1	0.000241344
997	Myocardial Infarction	myocardial infarction	RP11-197P3.5	0.000238908
998	Myocardial Infarction	myocardial infarction	RP11-318A15.2	0.000238908
999	Myocardial Infarction	myocardial infarction	RP11-16E18.3	0.000238908
1000	Myocardial Infarction	myocardial infarction	RP1-80N2.3	0.000238908
1001	Myocardial Infarction	myocardial infarction	RSBN1L-AS1	0.000238908
1002	Myocardial Infarction	myocardial infarction	RP11-147L13.2	0.000238908
1003	Myocardial Infarction	myocardial infarction	RP1-68D18.2	0.000241344
1004	Myocardial Infarction	myocardial infarction	RP11-356M20.3	0.000241344
1005	Myocardial Infarction	myocardial infarction	RP1-223E5.4	0.000238908
1006	Myocardial Infarction	myocardial infarction	CTC-471J1.2	0.000241344
1007	Myocardial Infarction	myocardial infarction	RP11-727A23.5	0.000241344
1008	Myocardial Infarction	myocardial infarction	AC002310.12	0.000238908
1009	Myocardial Infarction	myocardial infarction	RP11-65J21.3	0.000241344
1010	Myocardial Infarction	myocardial infarction	CTA-14H9.5	0.000238908
1011	Myocardial Infarction	myocardial infarction	RP11-85F14.5	0.000238908
1012	Myocardial Infarction	myocardial infarction	RP11-429J17.6	0.000238908
1013	Myocardial Infarction	myocardial infarction	RP11-328M4.2	0.000241344
1014	Myocardial Infarction	myocardial infarction	CTC-497E21.4	0.000238908
1015	Myocardial Infarction	myocardial infarction	RP11-820L6.1	0.000238908
1016	Myocardial Infarction	myocardial infarction	RP11-151N17.1	0.000241344
1017	Myocardial Infarction	myocardial infarction	AC010761.6	0.000241344
1018	Myocardial Infarction	myocardial infarction	CTA-292E10.6	0.000241344
1019	Myocardial Infarction	myocardial infarction	RP11-517P14.2	0.000238908
1020	Myocardial Infarction	myocardial infarction	CTD-2651B20.6	0.000239695
1021	Myocardial Infarction	myocardial infarction	CTB-178M22.2	0.000236472
1022	Myocardial Infarction	myocardial infarction	RP11-429J17.7	0.000236472
1023	Myocardial Infarction	myocardial infarction	RP4-794H19.1	0.000236472
1024	Myocardial Infarction	myocardial infarction	RP3-327A19.5	0.000254572
1025	Myocardial Infarction	myocardial infarction	RP11-800A3.4	0.000236472
1026	Myocardial Infarction	myocardial infarction	RP4-813D12.3	0.000236472
1027	Myocardial Infarction	myocardial infarction	RP11-354M20.3	0.000236472
1028	Myocardial Infarction	myocardial infarction	IFNG-AS1	0.000756188
1029	Myocardial Infarction	myocardial infarction	AC124789.1	0.000236472
1030	Myocardial Infarction	myocardial infarction	RP13-638C3.4	0.000236472
1031	Myocardial Infarction	myocardial infarction	RP11-613M10.6	0.000236472
1032	Myocardial Infarction	myocardial infarction	AC021188.4	0.000236472
1033	Myocardial Infarction	myocardial infarction	AC104820.2	0.000236472
1034	Myocardial Infarction	myocardial infarction	RP5-1042I8.7	0.000236472
1035	Myocardial Infarction	myocardial infarction	RP11-284F21.7	0.000236472
1036	Myocardial Infarction	myocardial infarction	PRKAG2-AS1	0.000238871
1037	Myocardial Infarction	myocardial infarction	RP11-353B9.1	0.000236472
1038	Myocardial Infarction	myocardial infarction	RP11-839D17.3	0.000236472
1039	Myocardial Infarction	myocardial infarction	RP11-160O5.1	0.000236472
1040	Myocardial Infarction	myocardial infarction	LINC00525	0.000236472
1041	Myocardial Infarction	myocardial infarction	LINC00520	0.000236472
1042	Myocardial Infarction	myocardial infarction	RP4-816N1.6	0.000236472
1043	Myocardial Infarction	myocardial infarction	RP11-611O2.5	0.000236472
1044	Myocardial Infarction	myocardial infarction	Z97634.5	0.000238871
1045	Myocardial Infarction	myocardial infarction	RP11-701P16.5	0.000236472
1046	Myocardial Infarction	myocardial infarction	AC074389.9	0.000236472
1047	Myocardial Infarction	myocardial infarction	RP11-629O1.2	0.000236472
1048	Myocardial Infarction	myocardial infarction	RP11-30K9.6	0.000236472
1049	Myocardial Infarction	myocardial infarction	RP11-817O13.8	0.000236472
1050	Myocardial Infarction	myocardial infarction	AC009133.14	0.000236472
1051	Myocardial Infarction	myocardial infarction	CYP1B1-AS1	0.000236472
1052	Myocardial Infarction	myocardial infarction	GNAS-AS1	0.000236472
1053	Myocardial Infarction	myocardial infarction	RP11-404F10.2	0.000236472
1054	Myocardial Infarction	myocardial infarction	RP11-568N6.1	0.000236472
1055	Myocardial Infarction	myocardial infarction	CTD-2267D19.2	0.000236472
1056	Myocardial Infarction	myocardial infarction	DNM1P35	0.000236472
1057	Myocardial Infarction	myocardial infarction	RP11-697E2.4	0.000236472
1058	Myocardial Infarction	myocardial infarction	RP11-159F24.1	0.000236472
1059	Myocardial Infarction	myocardial infarction	RP11-108O10.2	0.000236472
1060	Myocardial Infarction	myocardial infarction	RP11-490M8.1	0.000236472
1061	Myocardial Infarction	myocardial infarction	RP11-585P4.5	0.000236472
1062	Myocardial Infarction	myocardial infarction	RPS10P7	0.000238871
1063	Myocardial Infarction	myocardial infarction	AC073333.8	0.000236472
1064	Myocardial Infarction	myocardial infarction	RP11-184I16.4	0.000236472
1065	Myocardial Infarction	myocardial infarction	DLG1-AS1	0.000236472
1066	Myocardial Infarction	myocardial infarction	AC127904.2	0.000236472
1067	Myocardial Infarction	myocardial infarction	AC098820.3	0.000238871
1068	Myocardial Infarction	myocardial infarction	RP11-1100L3.8	0.000236472
1069	Myocardial Infarction	myocardial infarction	RP11-319G6.1	0.000236472
1070	Myocardial Infarction	myocardial infarction	XXbac-BPG181M17.6	0.000236472
1071	Myocardial Infarction	myocardial infarction	RP3-512B11.3	0.000236472
1072	Myocardial Infarction	myocardial infarction	AC007391.2	0.000236472
1073	Myocardial Infarction	myocardial infarction	AC002454.1	0.000236472
1074	Myocardial Infarction	myocardial infarction	RP11-667M19.2	0.000236472
1075	Myocardial Infarction	myocardial infarction	CTC-205M6.5	0.000236472
1076	Myocardial Infarction	myocardial infarction	CTD-2015H6.3	0.000236472
1077	Myocardial Infarction	myocardial infarction	RP11-482D24.3	0.000236472
1078	Myocardial Infarction	myocardial infarction	RP11-285F7.2	0.000236472
1079	Myocardial Infarction	myocardial infarction	Z83851.4	0.000236472
1080	Myocardial Infarction	myocardial infarction	RP11-417E7.1	0.000236472
1081	Myocardial Infarction	myocardial infarction	RP13-20L14.6	0.000236472
1082	Myocardial Infarction	myocardial infarction	RP11-295G20.2	0.000236472
1083	Myocardial Infarction	myocardial infarction	RP11-347C12.10	0.000236472
1084	Myocardial Infarction	myocardial infarction	RP11-533E19.5	0.000236472
1085	Myocardial Infarction	myocardial infarction	RP11-108M12.3	0.000236472
1086	Myocardial Infarction	myocardial infarction	TMEM44-AS1	0.000238871
1087	Myocardial Infarction	myocardial infarction	TOPORS-AS1	0.000236472
1088	Myocardial Infarction	myocardial infarction	AC068039.4	0.000236472
1089	Myocardial Infarction	myocardial infarction	GS1-393G12.12	0.000236472
1090	Myocardial Infarction	myocardial infarction	RP11-166P13.4	0.000236472
1091	Myocardial Infarction	myocardial infarction	RP5-884M6.1	0.000236472
1092	Myocardial Infarction	myocardial infarction	CTD-2256P15.2	0.000236472
1093	Myocardial Infarction	myocardial infarction	RP11-254F7.2	0.000236472
1094	Myocardial Infarction	myocardial infarction	AC093818.1	0.000236472
1095	Myocardial Infarction	myocardial infarction	HOXA-AS4	0.000236472
1096	Myocardial Infarction	myocardial infarction	LINC00518	0.000236472
1097	Myocardial Infarction	myocardial infarction	RP11-856F16.2	0.000236472
1098	Myocardial Infarction	myocardial infarction	RP13-516M14.4	0.000236472
1099	Myocardial Infarction	myocardial infarction	RP11-354A16.2	0.000236472
1100	Myocardial Infarction	myocardial infarction	RP11-426L16.3	0.000236472
1101	Myocardial Infarction	myocardial infarction	RP11-11N9.4	0.000236472
1102	Myocardial Infarction	myocardial infarction	RP1-90J20.8	0.000236472
1103	Myocardial Infarction	myocardial infarction	RP11-21L23.3	0.000236472
1104	Myocardial Infarction	myocardial infarction	RP11-73K9.2	0.000236472
1105	Myocardial Infarction	myocardial infarction	RP3-475N16.1	0.000236472
1106	Myocardial Infarction	myocardial infarction	DSCAM-AS1	0.000236472
1107	Myocardial Infarction	myocardial infarction	RP11-498D10.6	0.000236472
1108	Myocardial Infarction	myocardial infarction	RP11-677M14.3	0.000236472
1109	Myocardial Infarction	myocardial infarction	MYLK-AS1	0.000236472
1110	Myocardial Infarction	myocardial infarction	CTD-2547L16.1	0.000236472
1111	Myocardial Infarction	myocardial infarction	RP11-452L6.1	0.000236472
1112	Myocardial Infarction	myocardial infarction	RP11-561C5.6	0.000236472
1113	Myocardial Infarction	myocardial infarction	RP11-68I3.4	0.000236472
1114	Myocardial Infarction	myocardial infarction	RP11-312B8.1	0.000236472
1115	Myocardial Infarction	myocardial infarction	LINC00163	0.000236472
1116	Myocardial Infarction	myocardial infarction	RP11-783K16.5	0.000236472
1117	Myocardial Infarction	myocardial infarction	WWC2-AS2	0.000236472
1118	Myocardial Infarction	myocardial infarction	RP11-378J18.3	0.000236472
1119	Myocardial Infarction	myocardial infarction	RP11-83N9.5	0.000236472
1120	Myocardial Infarction	myocardial infarction	RP11-10A14.5	0.000236472
1121	Myocardial Infarction	myocardial infarction	SH3RF3-AS1	0.000236472
1122	Myocardial Infarction	myocardial infarction	RP11-218M22.1	0.000236472
1123	Myocardial Infarction	myocardial infarction	RP11-802E16.3	0.000236472
1124	Myocardial Infarction	myocardial infarction	RP11-337C18.8	0.000236472
1125	Myocardial Infarction	myocardial infarction	RP13-977J11.2	0.000236472
1126	Myocardial Infarction	myocardial infarction	RP11-532F12.5	0.000236472
1127	Myocardial Infarction	myocardial infarction	GAS5-AS1	0.000236472
1128	Myocardial Infarction	myocardial infarction	RP5-1148A21.3	0.000236472
1129	Myocardial Infarction	myocardial infarction	RP11-498C9.2	0.000236472
1130	Myocardial Infarction	myocardial infarction	FLNB-AS1	0.000236472
1131	Myocardial Infarction	myocardial infarction	AC091729.9	0.000236472
1132	Myocardial Infarction	myocardial infarction	RP11-554I8.2	0.000236472
1133	Myocardial Infarction	myocardial infarction	RBM26-AS1	0.000236472
1134	Myocardial Infarction	myocardial infarction	SNORA71A	0.000238871
1135	Myocardial Infarction	myocardial infarction	HOXC-AS5	0.000236472
1136	Myocardial Infarction	myocardial infarction	RP11-30J20.1	0.000236472
1137	Myocardial Infarction	myocardial infarction	HCP5	0.000236472
1138	Myocardial Infarction	myocardial infarction	HOXC-AS2	0.000236472
1139	Myocardial Infarction	myocardial infarction	CTD-3105H18.13	0.000236472
1140	Myocardial Infarction	myocardial infarction	RP11-496N12.6	0.000236472
1141	Myocardial Infarction	myocardial infarction	RP11-442N24__B.1	0.000236472
1142	Myocardial Infarction	myocardial infarction	RP11-758M4.4	0.000236472
1143	Myocardial Infarction	myocardial infarction	RP11-685M7.3	0.000236472
1144	Myocardial Infarction	myocardial infarction	AC002451.3	0.000236472
1145	Myocardial Infarction	myocardial infarction	LA16c-313D11.10	0.000236472
1146	Myocardial Infarction	myocardial infarction	RP11-517B11.4	0.000236472
1147	Myocardial Infarction	myocardial infarction	RP11-517B11.7	0.000236472
1148	Myocardial Infarction	myocardial infarction	RP11-115C21.2	0.000238871
1149	Myocardial Infarction	myocardial infarction	RP1-17K7.2	0.000236472
1150	Myocardial Infarction	myocardial infarction	RP11-277L2.3	0.000236472
1151	Myocardial Infarction	myocardial infarction	RP11-73E17.2	0.000236472
1152	Myocardial Infarction	myocardial infarction	RP11-521C20.4	0.000236472
1153	Myocardial Infarction	myocardial infarction	RP11-366H4.1	0.000236472
1154	Myocardial Infarction	myocardial infarction	RP11-111M22.3	0.000236472
1155	Myocardial Infarction	myocardial infarction	RP11-143J12.3	0.000236472
1156	Myocardial Infarction	myocardial infarction	RP11-6N17.4	0.000236472
1157	Myocardial Infarction	myocardial infarction	AC008063.3	0.000236472
1158	Myocardial Infarction	myocardial infarction	KB-1732A1.1	0.000236472
1159	Myocardial Infarction	myocardial infarction	RP11-167N4.2	0.000236472
1160	Myocardial Infarction	myocardial infarction	AC010148.1	0.000236472
1161	Myocardial Infarction	myocardial infarction	RP11-876N24.5	0.000236472
1162	Myocardial Infarction	myocardial infarction	CTD-2653D5.1	0.000236472
1163	Myocardial Infarction	myocardial infarction	RP11-161M6.5	0.000236472
1164	Myocardial Infarction	myocardial infarction	RP11-48O20.4	0.000236472
1165	Myocardial Infarction	myocardial infarction	OXCT1-AS1	0.000236472
1166	Myocardial Infarction	myocardial infarction	RP5-977B1.7	0.000236472
1167	Myocardial Infarction	myocardial infarction	RP11-173P15.3	0.000236472
1168	Myocardial Infarction	myocardial infarction	RP11-449H11.1	0.000236472
1169	Myocardial Infarction	myocardial infarction	RP11-680A11.5	0.000236472
1170	Myocardial Infarction	myocardial infarction	AC073316.2	0.000236472
1171	Myocardial Infarction	myocardial infarction	AC068282.3	0.000236472
1172	Myocardial Infarction	myocardial infarction	RP11-67L3.4	0.000236472
1173	Myocardial Infarction	myocardial infarction	LINC00116	0.000236472
1174	Myocardial Infarction	myocardial infarction	RP11-247L20.4	0.000236472
1175	Myocardial Infarction	myocardial infarction	CTA-211A9.5	0.000236472
1176	Myocardial Infarction	myocardial infarction	AC073342.12	0.000236472
1177	Myocardial Infarction	myocardial infarction	RP11-152P23.2	0.000236472
1178	Myocardial Infarction	myocardial infarction	RP11-134P9.1	0.000236472
1179	Myocardial Infarction	myocardial infarction	RP11-378A13.1	0.000238871
1180	Myocardial Infarction	myocardial infarction	RP11-430B1.2	0.000236472
1181	Myocardial Infarction	myocardial infarction	CTD-2154I11.1	0.000236472
1182	Myocardial Infarction	myocardial infarction	RP11-510J16.3	0.000236472
1183	Myocardial Infarction	myocardial infarction	RP11-24N18.1	0.000236472
1184	Myocardial Infarction	myocardial infarction	RP11-326F20.5	0.000236472
1185	Myocardial Infarction	myocardial infarction	CTD-2154I11.2	0.000236472
1186	Myocardial Infarction	myocardial infarction	FLVCR1-AS1	0.000236472
1187	Myocardial Infarction	myocardial infarction	RP11-727A23.10	0.000236472
1188	Myocardial Infarction	myocardial infarction	LINC00324	0.000236472
1189	Myocardial Infarction	myocardial infarction	RP11-21I10.2	0.000236472
1190	Myocardial Infarction	myocardial infarction	RP11-350J20.5	0.000236472
1191	Myocardial Infarction	myocardial infarction	XXbac-B476C20.13	0.000236472
1192	Myocardial Infarction	myocardial infarction	RP11-273G15.2	0.000236472
1193	Myocardial Infarction	myocardial infarction	RP4-612B15.3	0.000236472
1194	Myocardial Infarction	myocardial infarction	AC018642.1	0.000236472
1195	Myocardial Infarction	myocardial infarction	RP11-513I15.6	0.000236472
1196	Myocardial Infarction	myocardial infarction	RP11-1103G16.1	0.000236472
1197	Myocardial Infarction	myocardial infarction	NAPA-AS1	0.000236472
1198	Myocardial Infarction	myocardial infarction	RP11-358L4.1	0.000236472
1199	Myocardial Infarction	myocardial infarction	RP6-65G23.3	0.000236472
1200	Myocardial Infarction	myocardial infarction	CTD-2555O16.2	0.000236472
1201	Myocardial Infarction	myocardial infarction	AC005606.15	0.000236472
1202	Myocardial Infarction	myocardial infarction	RP11-137L10.6	0.000236472
1203	Myocardial Infarction	myocardial infarction	RP11-996F15.2	0.000247979
1204	Myocardial Infarction	myocardial infarction	HCG17	0.000236472
1205	Myocardial Infarction	myocardial infarction	RP11-6N17.6	0.000236472
1206	Myocardial Infarction	myocardial infarction	TM4SF1-AS1	0.000236472
1207	Myocardial Infarction	myocardial infarction	RP11-111A21.1	0.000236472
1208	Myocardial Infarction	myocardial infarction	RP1-20B21.4	0.000236472
1209	Myocardial Infarction	myocardial infarction	RP5-956O18.3	0.000236472
1210	Myocardial Infarction	myocardial infarction	RP11-755F10.3	0.000236472
1211	Myocardial Infarction	myocardial infarction	RP11-977G19.11	0.000236472
1212	Myocardial Infarction	myocardial infarction	RP11-45P15.4	0.000236472
1213	Myocardial Infarction	myocardial infarction	AC093627.9	0.000236472
1214	Myocardial Infarction	myocardial infarction	RP11-85K15.2	0.000236472
1215	Myocardial Infarction	myocardial infarction	RP11-521B24.3	0.000236472
1216	Myocardial Infarction	myocardial infarction	RP11-216B9.6	0.000236472
1217	Myocardial Infarction	myocardial infarction	RP11-22P4.1	0.000236472
1218	Myocardial Infarction	myocardial infarction	RP11-7F17.5	0.000236472
1219	Myocardial Infarction	myocardial infarction	AP000346.2	0.000236472
1220	Myocardial Infarction	myocardial infarction	RP11-157P1.4	0.000236472
1221	Myocardial Infarction	myocardial infarction	AC107070.1	0.000236472
1222	Myocardial Infarction	myocardial infarction	RP11-79H23.3	0.000445284
1223	Myocardial Infarction	myocardial infarction	RP3-510D11.2	0.000358304
1224	Myocardial Infarction	myocardial infarction	RP11-175I17.4	0.00024127
1225	Myocardial Infarction	myocardial infarction	RP4-723E3.1	0.000259486
1226	Myocardial Infarction	myocardial infarction	NPSR1-AS1	0.000259486
1227	Myocardial Infarction	myocardial infarction	AP000251.2	0.00024127
1228	Myocardial Infarction	myocardial infarction	RP1-37N7.3	0.00024127
1229	Myocardial Infarction	myocardial infarction	RP11-206L10.5	0.00024127
1230	Myocardial Infarction	myocardial infarction	RP4-756H11.3	0.00024127
1231	Myocardial Infarction	myocardial infarction	RP11-728G15.1	0.00024127
1232	Myocardial Infarction	myocardial infarction	RP11-543D5.2	0.00024127
1233	Myocardial Infarction	myocardial infarction	AC007161.5	0.00024127
1234	Myocardial Infarction	myocardial infarction	RP11-495P10.2	0.00024127
1235	Myocardial Infarction	myocardial infarction	RP11-385F5.4	0.00024127
1236	Blood Cancers	leukemia, myelocytic, acute	RP11-10O17.2	0.000194398
1237	Blood Cancers	leukemia, myelocytic, acute	AF001548.5	0.000174594
1238	Blood Cancers	leukemia, myelocytic, acute	RP11-181G12.2	0.000174594
1239	Blood Cancers	leukemia, myelocytic, acute	H19	0.006381633
1240	Blood Cancers	leukemia, myelocytic, acute	CRNDE	0.00019895
1241	Blood Cancers	leukemia, myelocytic, acute	GAS5	0.004070536
1242	Blood Cancers	leukemia, myelocytic, acute	HOTAIR	0.005206457
1243	Blood Cancers	leukemia, myelocytic, acute	CBR3-AS1	0.005722314
1244	Blood Cancers	leukemia, myelocytic, acute	C11orf95	0.00019683
1245	Blood Cancers	leukemia, myelocytic, acute	TP53TG1	0.000261802
1246	Blood Cancers	leukemia, myelocytic, acute	MEG3	0.002804528
1247	Blood Cancers	leukemia, myelocytic, acute	MALAT1	0.002038491
1248	Blood Cancers	leukemia, myelocytic, acute	RP11-509A17.3	0.000180944
1249	Blood Cancers	leukemia, myelocytic, acute	RP5-931K24.3	0.000174594
1250	Blood Cancers	leukemia, myelocytic, acute	KCNQ1OT1	0.002143597
1251	Blood Cancers	leukemia, myelocytic, acute	AC100830.4	0.000174594
1252	Blood Cancers	leukemia, myelocytic, acute	XIST	0.002173024
1253	Blood Cancers	leukemia, myelocytic, acute	MDC1-AS1	0.000340821
1254	Blood Cancers	leukemia, myelocytic, acute	AC068491.1	0.000176057
1255	Blood Cancers	leukemia, myelocytic, acute	FAM157C	0.00017675
1256	Blood Cancers	leukemia, myelocytic, acute	HOXD-AS1	0.000196763
1257	Blood Cancers	leukemia, myelocytic, acute	CDKN2B-AS1	0.001398775
1258	Blood Cancers	leukemia, myelocytic, acute	UCA1	0.001862114
1259	Blood Cancers	leukemia, myelocytic, acute	PTCSC3	0.001868707
1260	Blood Cancers	leukemia, myelocytic, acute	RP1-184J9.2	0.000196247
1261	Blood Cancers	leukemia, myelocytic, acute	CTC-338M12.3	0.000176057
1262	Blood Cancers	leukemia, myelocytic, acute	CTC-338M12.4	0.000177686
1263	Blood Cancers	leukemia, myelocytic, acute	HULC	0.000644838
1264	Blood Cancers	leukemia, myelocytic, acute	DANCR	0.001338285
1265	Blood Cancers	leukemia, myelocytic, acute	CTA-392E5.1	0.000174594
1266	Blood Cancers	leukemia, myelocytic, acute	HAS2-AS1	0.000473797
1267	Blood Cancers	leukemia, myelocytic, acute	RP11-1006G14.4	0.000180632
1268	Blood Cancers	leukemia, myelocytic, acute	RP1-59D14.6	0.000174594
1269	Blood Cancers	leukemia, myelocytic, acute	LPP-AS2	0.001048258
1270	Blood Cancers	leukemia, myelocytic, acute	RP11-423O2.5	0.000176151
1271	Blood Cancers	leukemia, myelocytic, acute	RP11-121C2.2	0.000177686
1272	Blood Cancers	leukemia, myelocytic, acute	HNF1A-AS1	0.000324698
1273	Blood Cancers	leukemia, myelocytic, acute	RP11-877E17.2	0.000176151
1274	Blood Cancers	leukemia, myelocytic, acute	RP11-175O19.4	0.000181057
1275	Blood Cancers	leukemia, myelocytic, acute	CTA-250D10.23	0.000174594
1276	Blood Cancers	leukemia, myelocytic, acute	RP5-1057J7.6	0.000180632
1277	Blood Cancers	leukemia, myelocytic, acute	MCM3AP-AS1	0.000322826
1278	Blood Cancers	leukemia, myelocytic, acute	RP5-1050D4.2	0.000192784
1279	Blood Cancers	leukemia, myelocytic, acute	RP11-622K12.1	0.000196247
1280	Blood Cancers	leukemia, myelocytic, acute	RP11-169K16.9	0.000196294
1281	Blood Cancers	leukemia, myelocytic, acute	TUG1	0.000305482
1282	Blood Cancers	leukemia, myelocytic, acute	LINC00094	0.000195822
1283	Blood Cancers	leukemia, myelocytic, acute	TEN1-CDK3	0.000193742
1284	Blood Cancers	leukemia, myelocytic, acute	CTA-204B4.6	0.00019895
1285	Blood Cancers	leukemia, myelocytic, acute	CTD-2653M23.2	0.000195859
1286	Blood Cancers	leukemia, myelocytic, acute	RP4-564F22.2	0.00019683
1287	Blood Cancers	leukemia, myelocytic, acute	RP11-247I13.7	0.000192784
1288	Blood Cancers	leukemia, myelocytic, acute	LINC00339	0.000195859
1289	Blood Cancers	leukemia, myelocytic, acute	LINC00338	0.000197054
1290	Blood Cancers	leukemia, myelocytic, acute	AC079767.2	0.000194773
1291	Blood Cancers	leukemia, myelocytic, acute	SNHG12	0.000198419
1292	Blood Cancers	leukemia, myelocytic, acute	EPB41L4A-AS1	0.000197016
1293	Blood Cancers	leukemia, myelocytic, acute	RP5-894A10.2	0.000194341
1294	Blood Cancers	leukemia, myelocytic, acute	C17orf76-AS1	0.000195778
1295	Blood Cancers	leukemia, myelocytic, acute	AC093391.2	0.000195859
1296	Blood Cancers	leukemia, myelocytic, acute	AC113189.5	0.000192784
1297	Blood Cancers	leukemia, myelocytic, acute	RP11-77H9.2	0.000194398
1298	Blood Cancers	leukemia, myelocytic, acute	RP11-206L10.11	0.000196426
1299	Blood Cancers	leukemia, myelocytic, acute	AC073871.2	0.000192784
1300	Blood Cancers	leukemia, myelocytic, acute	CTBP1-AS1	0.000194773
1301	Blood Cancers	leukemia, myelocytic, acute	OIP5-AS1	0.000195778
1302	Blood Cancers	leukemia, myelocytic, acute	BCDIN3D-AS1	0.000193742
1303	Blood Cancers	leukemia, myelocytic, acute	AC002467.7	0.000193742
1304	Blood Cancers	leukemia, myelocytic, acute	RP11-799B12.4	0.000193742
1305	Blood Cancers	leukemia, myelocytic, acute	RP11-580I16.2	0.000192784
1306	Blood Cancers	leukemia, myelocytic, acute	RP11-552M11.4	0.000197016
1307	Blood Cancers	leukemia, myelocytic, acute	LBX2-AS1	0.000193742
1308	Blood Cancers	leukemia, myelocytic, acute	HOXA11-AS	0.000194398
1309	Blood Cancers	leukemia, myelocytic, acute	RP11-214O1.2	0.000192784
1310	Blood Cancers	leukemia, myelocytic, acute	AC018737.1	0.000195869
1311	Blood Cancers	leukemia, myelocytic, acute	AC007566.10	0.000194398
1312	Blood Cancers	leukemia, myelocytic, acute	HLA-F-AS1	0.000193742
1313	Blood Cancers	leukemia, myelocytic, acute	XXbac-BPG300A18.13	0.000193742
1314	Blood Cancers	leukemia, myelocytic, acute	HCG11	0.00019683
1315	Blood Cancers	leukemia, myelocytic, acute	A1BG-AS1	0.000192784
1316	Blood Cancers	leukemia, myelocytic, acute	RP11-13N13.2	0.000197016
1317	Blood Cancers	leukemia, myelocytic, acute	AC012307.3	0.000193742
1318	Blood Cancers	leukemia, myelocytic, acute	RP5-1112D6.4	0.000194247
1319	Blood Cancers	leukemia, myelocytic, acute	RP11-282O18.3	0.000197016
1320	Blood Cancers	leukemia, myelocytic, acute	LINC00174	0.000195859
1321	Blood Cancers	leukemia, myelocytic, acute	RP11-977G19.5	0.000194398
1322	Blood Cancers	leukemia, myelocytic, acute	SENP3-EIF4A1	0.00019683
1323	Blood Cancers	leukemia, myelocytic, acute	RP11-283C24.1	0.000194398
1324	Blood Cancers	leukemia, myelocytic, acute	TP73-AS1	0.000197016
1325	Blood Cancers	leukemia, myelocytic, acute	MIR22HG	0.000196426
1326	Blood Cancers	leukemia, myelocytic, acute	LINC00493	0.000196546
1327	Blood Cancers	leukemia, myelocytic, acute	SNHG5	0.000195778
1328	Blood Cancers	leukemia, myelocytic, acute	SNHG7	0.000195778
1329	Blood Cancers	leukemia, myelocytic, acute	SNHG6	0.000197016
1330	Blood Cancers	leukemia, myelocytic, acute	SNHG1	0.000195778
1331	Blood Cancers	leukemia, myelocytic, acute	SNHG3	0.000195778
1332	Blood Cancers	leukemia, myelocytic, acute	SNHG9	0.000193742
1333	Blood Cancers	leukemia, myelocytic, acute	SNHG8	0.000198981
1334	Blood Cancers	leukemia, myelocytic, acute	AC009052.12	0.000194398
1335	Blood Cancers	leukemia, myelocytic, acute	RP11-397D12.6	0.000192784
1336	Blood Cancers	leukemia, myelocytic, acute	DLEU2	0.000352613
1337	Blood Cancers	leukemia, myelocytic, acute	RP11-231E4.4	0.000193742
1338	Blood Cancers	leukemia, myelocytic, acute	AC074183.4	0.000194461
1339	Blood Cancers	leukemia, myelocytic, acute	ZEB1-AS1	0.000192784
1340	Blood Cancers	leukemia, myelocytic, acute	RP11-96D1.10	0.000197016
1341	Blood Cancers	leukemia, myelocytic, acute	FOXD2-AS1	0.000194398
1342	Blood Cancers	leukemia, myelocytic, acute	RP11-458I7.4	0.000192784
1343	Blood Cancers	leukemia, myelocytic, acute	RP5-1068B5.3	0.000192784
1344	Blood Cancers	leukemia, myelocytic, acute	MIR600HG	0.000192784
1345	Blood Cancers	leukemia, myelocytic, acute	HOXA-AS3	0.000194398
1346	Blood Cancers	leukemia, myelocytic, acute	LINC00467	0.000194247
1347	Blood Cancers	leukemia, myelocytic, acute	SNHG15	0.000286511
1348	Blood Cancers	leukemia, myelocytic, acute	SNHG10	0.000197343
1349	Blood Cancers	leukemia, myelocytic, acute	JPX	0.00019895
1350	Blood Cancers	leukemia, myelocytic, acute	RP11-611L7.1	0.000196247
1351	Blood Cancers	leukemia, myelocytic, acute	AC092620.2	0.000194398
1352	Blood Cancers	leukemia, myelocytic, acute	RPPH1	0.000196426
1353	Blood Cancers	leukemia, myelocytic, acute	NEAT1	0.001083473
1354	Blood Cancers	leukemia, myelocytic, acute	LINC00476	0.000192784
1355	Blood Cancers	leukemia, myelocytic, acute	RP11-479I1.4	0.000195822
1356	Blood Cancers	leukemia, myelocytic, acute	THAP7-AS1	0.000195859
1357	Blood Cancers	leukemia, myelocytic, acute	RP11-404E16.1	0.000194341
1358	Blood Cancers	leukemia, myelocytic, acute	ARHGAP5-AS1	0.000192784
1359	Blood Cancers	leukemia, myelocytic, acute	RP11-69E11.4	0.0001991
1360	Blood Cancers	leukemia, myelocytic, acute	AC074138.3	0.000193742
1361	Blood Cancers	leukemia, myelocytic, acute	AC016747.3	0.000195822
1362	Blood Cancers	leukemia, myelocytic, acute	AC004893.11	0.000195822
1363	Blood Cancers	leukemia, myelocytic, acute	RP11-286H14.6	0.000194341
1364	Blood Cancers	leukemia, myelocytic, acute	LINC00263	0.000195822
1365	Blood Cancers	leukemia, myelocytic, acute	NPPA-AS1	0.000193742
1366	Blood Cancers	leukemia, myelocytic, acute	IFNG-AS1	0.001436603
1367	Blood Cancers	leukemia, myelocytic, acute	SCARNA9	0.000182152
1368	Blood Cancers	leukemia, myelocytic, acute	RP11-16N11.2	0.000180527
1369	Blood Cancers	leukemia, myelocytic, acute	AC009299.3	0.000181057
1370	Blood Cancers	leukemia, myelocytic, acute	MAGI2-AS3	0.000181356
1371	Blood Cancers	leukemia, myelocytic, acute	RP11-158K1.3	0.00018251
1372	Blood Cancers	leukemia, myelocytic, acute	RP11-705C15.3	0.000181057
1373	Blood Cancers	leukemia, myelocytic, acute	AC012146.7	0.000180927
1374	Blood Cancers	leukemia, myelocytic, acute	RP1-239B22.5	0.000181057
1375	Blood Cancers	leukemia, myelocytic, acute	RP11-412D9.4	0.000185206
1376	Blood Cancers	leukemia, myelocytic, acute	RP11-527F13.1	0.000189468
1377	Blood Cancers	leukemia, myelocytic, acute	SCARNA10	0.000182152
1378	Blood Cancers	leukemia, myelocytic, acute	RP11-473M20.16	0.00018251
1379	Blood Cancers	leukemia, myelocytic, acute	RP11-473I1.9	0.000181034
1380	Blood Cancers	leukemia, myelocytic, acute	AF131215.2	0.000182891
1381	Blood Cancers	leukemia, myelocytic, acute	RP11-620J15.3	0.00018251
1382	Blood Cancers	leukemia, myelocytic, acute	RP11-156E6.1	0.000181034
1383	Blood Cancers	leukemia, myelocytic, acute	AC005154.6	0.000181988
1384	Blood Cancers	leukemia, myelocytic, acute	RP5-1085F17.3	0.000181034
1385	Blood Cancers	leukemia, myelocytic, acute	RP11-226L15.5	0.000180632
1386	Blood Cancers	leukemia, myelocytic, acute	CTB-36H16.2	0.000180195
1387	Blood Cancers	leukemia, myelocytic, acute	CTC-428G20.3	0.000180527
1388	Blood Cancers	leukemia, myelocytic, acute	FGD5-AS1	0.000181034
1389	Blood Cancers	leukemia, myelocytic, acute	DHRS4-AS1	0.000315561
1390	Blood Cancers	leukemia, myelocytic, acute	PVT1	0.001331836
1391	Blood Cancers	leukemia, myelocytic, acute	HOXA-AS2	0.000314905
1392	Blood Cancers	leukemia, myelocytic, acute	LINC-ROR	0.000710173
1393	Blood Cancers	leukemia, myelocytic, acute	SOX2-OT	0.000313947
1394	Blood Cancers	leukemia, myelocytic, acute	BDNF-AS	0.000314905
1395	Blood Cancers	leukemia, myelocytic, acute	ULK4P2	0.000313947
1396	Blood Cancers	leukemia, myelocytic, acute	RP11-182J1.12	0.00017675
1397	Blood Cancers	leukemia, myelocytic, acute	TERC	0.001598377
1398	Blood Cancers	leukemia, myelocytic, acute	CTD-2270L9.4	0.000174594
1399	Blood Cancers	leukemia, myelocytic, acute	RP11-89K21.1	0.000174594
1400	Blood Cancers	leukemia, myelocytic, acute	RP1-46F2.2	0.000174594
1401	Blood Cancers	leukemia, myelocytic, acute	SOCS2-AS1	0.000174594
1402	Blood Cancers	leukemia, myelocytic, acute	MYCNOS	0.000563911
1403	Blood Cancers	leukemia, myelocytic, acute	RP11-213H15.3	0.000174594
1404	Blood Cancers	leukemia, myelocytic, acute	DIO3OS	0.000174594
1405	Blood Cancers	leukemia, myelocytic, acute	RP1-228H13.5	0.000178926
1406	Blood Cancers	leukemia, myelocytic, acute	RP11-1007O24.2	0.000174594
1407	Blood Cancers	leukemia, myelocytic, acute	RP11-1007O24.3	0.000178248
1408	Blood Cancers	leukemia, myelocytic, acute	RP11-345M22.2	0.000174594
1409	Blood Cancers	leukemia, myelocytic, acute	RP11-86H7.1	0.000174594
1410	Blood Cancers	leukemia, myelocytic, acute	RP11-582J16.3	0.000174594
1411	Blood Cancers	leukemia, myelocytic, acute	RAB11B-AS1	0.000178248
1412	Blood Cancers	leukemia, myelocytic, acute	AC074117.10	0.00017849
1413	Blood Cancers	leukemia, myelocytic, acute	DDX39B-AS1	0.000180944
1414	Blood Cancers	leukemia, myelocytic, acute	RP11-638I2.2	0.000180944
1415	Blood Cancers	leukemia, myelocytic, acute	RP11-473M20.14	0.000178248
1416	Blood Cancers	leukemia, myelocytic, acute	RP11-98I9.4	0.000178248
1417	Blood Cancers	leukemia, myelocytic, acute	RP5-1086K13.1	0.000178847
1418	Blood Cancers	leukemia, myelocytic, acute	RP13-15E13.1	0.000178248
1419	Blood Cancers	leukemia, myelocytic, acute	RP5-991G20.1	0.000178248
1420	Blood Cancers	leukemia, myelocytic, acute	RP11-705O3.1	0.000179714
1421	Blood Cancers	leukemia, myelocytic, acute	FTX	0.00017849
1422	Blood Cancers	leukemia, myelocytic, acute	RP11-18F14.2	0.000177686
1423	Blood Cancers	leukemia, myelocytic, acute	RP11-214C8.5	0.000178248
1424	Blood Cancers	leukemia, myelocytic, acute	RP11-446H18.3	0.000177686
1425	Blood Cancers	leukemia, myelocytic, acute	RP11-10K16.1	0.000177749
1426	Blood Cancers	leukemia, myelocytic, acute	RP11-637A17.2	0.000178248
1427	Blood Cancers	leukemia, myelocytic, acute	RP11-405O10.2	0.000180944
1428	Blood Cancers	leukemia, myelocytic, acute	RP11-27I1.2	0.000178248
1429	Blood Cancers	leukemia, myelocytic, acute	CTC-425O23.2	0.000181794
1430	Blood Cancers	leukemia, myelocytic, acute	ENO1-AS1	0.000180944
1431	Blood Cancers	leukemia, myelocytic, acute	AC009948.5	0.000177686
1432	Blood Cancers	leukemia, myelocytic, acute	SIK3-IT1	0.000178248
1433	Blood Cancers	leukemia, myelocytic, acute	RP11-469M7.1	0.000177686
1434	Blood Cancers	leukemia, myelocytic, acute	RP11-112L6.4	0.000180944
1435	Blood Cancers	leukemia, myelocytic, acute	RP11-346C20.1	0.000178248
1436	Blood Cancers	leukemia, myelocytic, acute	RP11-304L19.5	0.000178248
1437	Blood Cancers	leukemia, myelocytic, acute	SNORD3A	0.000178248
1438	Blood Cancers	leukemia, myelocytic, acute	RP11-196G18.22	0.000178926
1439	Blood Cancers	leukemia, myelocytic, acute	RP11-672A2.1	0.000180944
1440	Blood Cancers	leukemia, myelocytic, acute	PAN3-AS1	0.000180944
1441	Blood Cancers	leukemia, myelocytic, acute	TPT1-AS1	0.000177452
1442	Blood Cancers	leukemia, myelocytic, acute	AC009404.2	0.000178248
1443	Blood Cancers	leukemia, myelocytic, acute	RP11-862L9.3	0.000180944
1444	Blood Cancers	leukemia, myelocytic, acute	Z83851.1	0.000178248
1445	Blood Cancers	leukemia, myelocytic, acute	RP1-90J20.11	0.000178248
1446	Blood Cancers	leukemia, myelocytic, acute	RP11-449P15.1	0.000180944
1447	Blood Cancers	leukemia, myelocytic, acute	RP11-983P16.4	0.000178248
1448	Blood Cancers	leukemia, myelocytic, acute	RP11-355O1.11	0.000178248
1449	Blood Cancers	leukemia, myelocytic, acute	RP11-1055B8.4	0.000180944
1450	Blood Cancers	leukemia, myelocytic, acute	RP11-386G11.10	0.000178248
1451	Blood Cancers	leukemia, myelocytic, acute	PHKA2-AS1	0.000180944
1452	Blood Cancers	leukemia, myelocytic, acute	RP5-1160K1.3	0.000178248
1453	Blood Cancers	leukemia, myelocytic, acute	AC108142.1	0.000177749
1454	Blood Cancers	leukemia, myelocytic, acute	RP11-752G15.6	0.000177749
1455	Blood Cancers	leukemia, myelocytic, acute	RP11-182I10.3	0.000180944
1456	Blood Cancers	leukemia, myelocytic, acute	RP11-95P2.1	0.000178248
1457	Blood Cancers	leukemia, myelocytic, acute	ERVK13-1	0.000177749
1458	Blood Cancers	leukemia, myelocytic, acute	RP11-173M1.8	0.000178248
1459	Blood Cancers	leukemia, myelocytic, acute	PRR7-AS1	0.000180944
1460	Blood Cancers	leukemia, myelocytic, acute	RP11-133K1.7	0.000181794
1461	Blood Cancers	leukemia, myelocytic, acute	RP11-974F13.6	0.000180944
1462	Blood Cancers	leukemia, myelocytic, acute	RP11-488L18.10	0.000178248
1463	Blood Cancers	leukemia, myelocytic, acute	RP1-290I10.6	0.000178248
1464	Blood Cancers	leukemia, myelocytic, acute	RP11-874J12.4	0.000178248
1465	Blood Cancers	leukemia, myelocytic, acute	FBXL19-AS1	0.000177452
1466	Blood Cancers	leukemia, myelocytic, acute	RP3-341D10.4	0.000177686
1467	Blood Cancers	leukemia, myelocytic, acute	RP11-426L16.8	0.000180944
1468	Blood Cancers	leukemia, myelocytic, acute	WWTR1-AS1	0.000178248
1469	Blood Cancers	leukemia, myelocytic, acute	RP11-350F4.2	0.000178926
1470	Blood Cancers	leukemia, myelocytic, acute	RP11-819C21.1	0.000178926
1471	Blood Cancers	leukemia, myelocytic, acute	RP11-299M14.2	0.000180944
1472	Blood Cancers	leukemia, myelocytic, acute	RP11-261C10.3	0.000177749
1473	Blood Cancers	leukemia, myelocytic, acute	ZNRD1-AS1	0.000177686
1474	Blood Cancers	leukemia, myelocytic, acute	RP13-582O9.5	0.000180944
1475	Blood Cancers	leukemia, myelocytic, acute	AC131097.3	0.000180944
1476	Blood Cancers	leukemia, myelocytic, acute	ARID4B-IT1	0.000180944
1477	Blood Cancers	leukemia, myelocytic, acute	RP11-217B1.2	0.000177686
1478	Blood Cancers	leukemia, myelocytic, acute	AC000068.5	0.000180944
1479	Blood Cancers	leukemia, myelocytic, acute	PCBP1-AS1	0.000177749
1480	Blood Cancers	leukemia, myelocytic, acute	RP11-325K4.2	0.000178248
1481	Blood Cancers	leukemia, myelocytic, acute	RP11-476K15.1	0.000178248
1482	Blood Cancers	leukemia, myelocytic, acute	RP11-676J12.4	0.000178753
1483	Blood Cancers	leukemia, myelocytic, acute	RP11-244O19.1	0.000177749
1484	Blood Cancers	leukemia, myelocytic, acute	RP11-649A18.7	0.000177686
1485	Blood Cancers	leukemia, myelocytic, acute	RP11-274H2.5	0.000180944
1486	Blood Cancers	leukemia, myelocytic, acute	RP11-108M9.3	0.000178248
1487	Blood Cancers	leukemia, myelocytic, acute	RP11-166D19.1	0.000178248
1488	Blood Cancers	leukemia, myelocytic, acute	AC156455.1	0.000180944
1489	Blood Cancers	leukemia, myelocytic, acute	RP11-363E7.4	0.000178248
1490	Blood Cancers	leukemia, myelocytic, acute	CTD-2013N24.2	0.000180944
1491	Blood Cancers	leukemia, myelocytic, acute	RP11-452L6.5	0.000178926
1492	Blood Cancers	leukemia, myelocytic, acute	RP11-680F8.4	0.000180944
1493	Blood Cancers	leukemia, myelocytic, acute	AC017099.3	0.000180944
1494	Blood Cancers	leukemia, myelocytic, acute	HOTAIRM1	0.000366995
1495	Blood Cancers	leukemia, myelocytic, acute	RP11-553L6.5	0.000178248
1496	Blood Cancers	leukemia, myelocytic, acute	AP001469.7	0.000178248
1497	Blood Cancers	leukemia, myelocytic, acute	RP11-113K21.5	0.00017849
1498	Blood Cancers	leukemia, myelocytic, acute	RP11-308D16.4	0.000178248
1499	Blood Cancers	leukemia, myelocytic, acute	CTD-2283N19.1	0.000180944
1500	Blood Cancers	leukemia, myelocytic, acute	AC025171.1	0.000178248
1501	Blood Cancers	leukemia, myelocytic, acute	TMEM161B-AS1	0.000177452
1502	Blood Cancers	leukemia, myelocytic, acute	RP4-773N10.4	0.000177686
1503	Blood Cancers	leukemia, myelocytic, acute	RP5-882C2.2	0.000180944
1504	Blood Cancers	leukemia, myelocytic, acute	RP11-384J4.1	0.000180944
1505	Blood Cancers	leukemia, myelocytic, acute	RP11-197P3.5	0.000178248
1506	Blood Cancers	leukemia, myelocytic, acute	RP11-318A15.2	0.000178248
1507	Blood Cancers	leukemia, myelocytic, acute	RP11-16E18.3	0.000178248
1508	Blood Cancers	leukemia, myelocytic, acute	AC083843.1	0.000177686
1509	Blood Cancers	leukemia, myelocytic, acute	CTA-445C9.15	0.000177686
1510	Blood Cancers	leukemia, myelocytic, acute	AC016683.6	0.000180944
1511	Blood Cancers	leukemia, myelocytic, acute	RP1-80N2.3	0.000178248
1512	Blood Cancers	leukemia, myelocytic, acute	LINC00470	0.000178248
1513	Blood Cancers	leukemia, myelocytic, acute	LINC00472	0.000177749
1514	Blood Cancers	leukemia, myelocytic, acute	LINC00478	0.000178248
1515	Blood Cancers	leukemia, myelocytic, acute	CTB-131B5.4	0.000178248
1516	Blood Cancers	leukemia, myelocytic, acute	RSBN1L-AS1	0.000178248
1517	Blood Cancers	leukemia, myelocytic, acute	RP11-147L13.2	0.000178248
1518	Blood Cancers	leukemia, myelocytic, acute	RP1-68D18.2	0.000180944
1519	Blood Cancers	leukemia, myelocytic, acute	RP11-18H7.1	0.000178847
1520	Blood Cancers	leukemia, myelocytic, acute	CTB-31O20.2	0.000180944
1521	Blood Cancers	leukemia, myelocytic, acute	RP11-356M20.3	0.000180944
1522	Blood Cancers	leukemia, myelocytic, acute	RP1-39G22.7	0.000178248
1523	Blood Cancers	leukemia, myelocytic, acute	RP11-64K12.2	0.000177686
1524	Blood Cancers	leukemia, myelocytic, acute	RP11-37B2.1	0.000179714
1525	Blood Cancers	leukemia, myelocytic, acute	THAP9-AS1	0.000178248
1526	Blood Cancers	leukemia, myelocytic, acute	RP1-223E5.4	0.000178248
1527	Blood Cancers	leukemia, myelocytic, acute	CTC-471J1.2	0.000180944
1528	Blood Cancers	leukemia, myelocytic, acute	RP11-856B14.1	0.000180944
1529	Blood Cancers	leukemia, myelocytic, acute	LA16c-313D11.12	0.000178926
1530	Blood Cancers	leukemia, myelocytic, acute	RP11-727A23.5	0.000180944
1531	Blood Cancers	leukemia, myelocytic, acute	CTD-2003C8.1	0.000178248
1532	Blood Cancers	leukemia, myelocytic, acute	AC002310.12	0.000178248
1533	Blood Cancers	leukemia, myelocytic, acute	TRAF3IP2-AS1	0.000178973
1534	Blood Cancers	leukemia, myelocytic, acute	RP11-65J21.3	0.000180944
1535	Blood Cancers	leukemia, myelocytic, acute	CTA-14H9.5	0.000177686
1536	Blood Cancers	leukemia, myelocytic, acute	RP11-85F14.5	0.000178248
1537	Blood Cancers	leukemia, myelocytic, acute	RP11-429J17.6	0.000178248
1538	Blood Cancers	leukemia, myelocytic, acute	RP11-305E6.4	0.000177686
1539	Blood Cancers	leukemia, myelocytic, acute	RP11-328M4.2	0.000180944
1540	Blood Cancers	leukemia, myelocytic, acute	CTC-497E21.4	0.000177686
1541	Blood Cancers	leukemia, myelocytic, acute	TTC28-AS1	0.000177686
1542	Blood Cancers	leukemia, myelocytic, acute	RP11-820L6.1	0.000178248
1543	Blood Cancers	leukemia, myelocytic, acute	RP11-174G6.5	0.000178248
1544	Blood Cancers	leukemia, myelocytic, acute	RP4-714D9.5	0.000177686
1545	Blood Cancers	leukemia, myelocytic, acute	RP11-151N17.1	0.000180944
1546	Blood Cancers	leukemia, myelocytic, acute	RP11-498C9.15	0.000177686
1547	Blood Cancers	leukemia, myelocytic, acute	AC010761.6	0.000180944
1548	Blood Cancers	leukemia, myelocytic, acute	HCG18	0.000177686
1549	Blood Cancers	leukemia, myelocytic, acute	AC058791.1	0.000178248
1550	Blood Cancers	leukemia, myelocytic, acute	AC058791.2	0.000177749
1551	Blood Cancers	leukemia, myelocytic, acute	RP11-480A16.1	0.000178248
1552	Blood Cancers	leukemia, myelocytic, acute	MIR143HG	0.000180944
1553	Blood Cancers	leukemia, myelocytic, acute	CTD-2574D22.4	0.000177686
1554	Blood Cancers	leukemia, myelocytic, acute	RP11-325L7.1	0.000180944
1555	Blood Cancers	leukemia, myelocytic, acute	CTA-292E10.6	0.000180944
1556	Blood Cancers	leukemia, myelocytic, acute	RP11-517P14.2	0.000178248
1557	Blood Cancers	leukemia, myelocytic, acute	LINC00313	0.000180944
1558	Blood Cancers	leukemia, myelocytic, acute	CTD-2651B20.6	0.000177749
1559	Blood Cancers	leukemia, myelocytic, acute	RP11-317N12.1	0.000174594
1560	Blood Cancers	leukemia, myelocytic, acute	CTB-178M22.2	0.000174594
1561	Blood Cancers	leukemia, myelocytic, acute	RP11-815I9.4	0.000178652
1562	Blood Cancers	leukemia, myelocytic, acute	RP11-429J17.7	0.000174594
1563	Blood Cancers	leukemia, myelocytic, acute	RP4-794H19.1	0.000174594
1564	Blood Cancers	leukemia, myelocytic, acute	DBH-AS1	0.000343972
1565	Blood Cancers	leukemia, myelocytic, acute	RP11-783K16.13	0.000174594
1566	Blood Cancers	leukemia, myelocytic, acute	RP11-800A3.4	0.000174594
1567	Blood Cancers	leukemia, myelocytic, acute	RP11-800A3.7	0.000174594
1568	Blood Cancers	leukemia, myelocytic, acute	RP4-813D12.3	0.000174594
1569	Blood Cancers	leukemia, myelocytic, acute	MIR155HG	0.000604734
1570	Blood Cancers	leukemia, myelocytic, acute	RP11-354M20.3	0.000174594
1571	Blood Cancers	leukemia, myelocytic, acute	RP11-761I4.3	0.000174594
1572	Blood Cancers	leukemia, myelocytic, acute	DGCR5	0.000176151
1573	Blood Cancers	leukemia, myelocytic, acute	AC124789.1	0.000174594
1574	Blood Cancers	leukemia, myelocytic, acute	RP13-638C3.4	0.000174594
1575	Blood Cancers	leukemia, myelocytic, acute	RP5-991G20.4	0.000176057
1576	Blood Cancers	leukemia, myelocytic, acute	RP11-613M10.6	0.000174594
1577	Blood Cancers	leukemia, myelocytic, acute	AC087294.2	0.000174594
1578	Blood Cancers	leukemia, myelocytic, acute	RP11-492E3.1	0.000174594
1579	Blood Cancers	leukemia, myelocytic, acute	RP11-84G21.1	0.000176151
1580	Blood Cancers	leukemia, myelocytic, acute	RP11-156P1.3	0.000176151
1581	Blood Cancers	leukemia, myelocytic, acute	RP11-25K19.1	0.000174594
1582	Blood Cancers	leukemia, myelocytic, acute	AC021188.4	0.000174594
1583	Blood Cancers	leukemia, myelocytic, acute	AC104820.2	0.000174594
1584	Blood Cancers	leukemia, myelocytic, acute	RP11-383C5.4	0.000174594
1585	Blood Cancers	leukemia, myelocytic, acute	RP5-1042I8.7	0.000174594
1586	Blood Cancers	leukemia, myelocytic, acute	RP11-284F21.7	0.000174594
1587	Blood Cancers	leukemia, myelocytic, acute	RP5-890E16.2	0.000174594
1588	Blood Cancers	leukemia, myelocytic, acute	RP3-399L15.3	0.000174594
1589	Blood Cancers	leukemia, myelocytic, acute	MIR137HG	0.000174594
1590	Blood Cancers	leukemia, myelocytic, acute	PRKAG2-AS1	0.000176151
1591	Blood Cancers	leukemia, myelocytic, acute	AC007246.3	0.000174594
1592	Blood Cancers	leukemia, myelocytic, acute	RP11-90D4.2	0.000176151
1593	Blood Cancers	leukemia, myelocytic, acute	RP11-353B9.1	0.000174594
1594	Blood Cancers	leukemia, myelocytic, acute	RP11-839D17.3	0.000174594
1595	Blood Cancers	leukemia, myelocytic, acute	AC003665.1	0.000174594
1596	Blood Cancers	leukemia, myelocytic, acute	RP11-160O5.1	0.000174594
1597	Blood Cancers	leukemia, myelocytic, acute	RP11-706O15.3	0.000176151
1598	Blood Cancers	leukemia, myelocytic, acute	RP1-163G9.1	0.000174594
1599	Blood Cancers	leukemia, myelocytic, acute	CTD-3184A7.4	0.000174594
1600	Blood Cancers	leukemia, myelocytic, acute	RP11-644F5.11	0.000174594
1601	Blood Cancers	leukemia, myelocytic, acute	LINC00525	0.000174594
1602	Blood Cancers	leukemia, myelocytic, acute	LINC00520	0.000174594
1603	Blood Cancers	leukemia, myelocytic, acute	RP4-816N1.6	0.000174594
1604	Blood Cancers	leukemia, myelocytic, acute	RP11-611O2.5	0.000174594
1605	Blood Cancers	leukemia, myelocytic, acute	CTC-228N24.3	0.000176288
1606	Blood Cancers	leukemia, myelocytic, acute	RP11-134G8.8	0.000174594
1607	Blood Cancers	leukemia, myelocytic, acute	C6orf3	0.000176057
1608	Blood Cancers	leukemia, myelocytic, acute	Z97634.5	0.000176151
1609	Blood Cancers	leukemia, myelocytic, acute	RP1-80B9.2	0.000174594
1610	Blood Cancers	leukemia, myelocytic, acute	RP11-701P16.5	0.000174594
1611	Blood Cancers	leukemia, myelocytic, acute	RP11-191G24.1	0.000174594
1612	Blood Cancers	leukemia, myelocytic, acute	RP11-554A11.6	0.000174594
1613	Blood Cancers	leukemia, myelocytic, acute	AC074389.9	0.000174594
1614	Blood Cancers	leukemia, myelocytic, acute	RP11-701H24.4	0.000174594
1615	Blood Cancers	leukemia, myelocytic, acute	RP11-629O1.2	0.000174594
1616	Blood Cancers	leukemia, myelocytic, acute	RP11-30K9.6	0.000174594
1617	Blood Cancers	leukemia, myelocytic, acute	KB-1460A1.5	0.000176057
1618	Blood Cancers	leukemia, myelocytic, acute	RP11-817O13.8	0.000174594
1619	Blood Cancers	leukemia, myelocytic, acute	PRKAR2A-AS1	0.000174594
1620	Blood Cancers	leukemia, myelocytic, acute	AC009133.14	0.000174594
1621	Blood Cancers	leukemia, myelocytic, acute	CYP1B1-AS1	0.000174594
1622	Blood Cancers	leukemia, myelocytic, acute	GNAS-AS1	0.000174594
1623	Blood Cancers	leukemia, myelocytic, acute	RP11-404F10.2	0.000174594
1624	Blood Cancers	leukemia, myelocytic, acute	RP11-568N6.1	0.000174594
1625	Blood Cancers	leukemia, myelocytic, acute	RP11-110G21.1	0.000174594
1626	Blood Cancers	leukemia, myelocytic, acute	CTD-2267D19.2	0.000174594
1627	Blood Cancers	leukemia, myelocytic, acute	DNM1P35	0.000174594
1628	Blood Cancers	leukemia, myelocytic, acute	RP11-697E2.4	0.000174594
1629	Blood Cancers	leukemia, myelocytic, acute	RP11-4O1.2	0.000176057
1630	Blood Cancers	leukemia, myelocytic, acute	RP11-159F24.1	0.000174594
1631	Blood Cancers	leukemia, myelocytic, acute	RP11-108O10.2	0.000174594
1632	Blood Cancers	leukemia, myelocytic, acute	RP11-490M8.1	0.000174594
1633	Blood Cancers	leukemia, myelocytic, acute	RP11-585P4.5	0.000174594
1634	Blood Cancers	leukemia, myelocytic, acute	ARHGEF26-AS1	0.000174594
1635	Blood Cancers	leukemia, myelocytic, acute	RPS10P7	0.000176151
1636	Blood Cancers	leukemia, myelocytic, acute	LINC00511	0.000174594
1637	Blood Cancers	leukemia, myelocytic, acute	AC073333.8	0.000174594
1638	Blood Cancers	leukemia, myelocytic, acute	RP11-589P10.5	0.000174594
1639	Blood Cancers	leukemia, myelocytic, acute	RP11-184I16.4	0.000174594
1640	Blood Cancers	leukemia, myelocytic, acute	AC005534.9	0.000176057
1641	Blood Cancers	leukemia, myelocytic, acute	RP11-732M18.3	0.000178253
1642	Blood Cancers	leukemia, myelocytic, acute	RP11-542B15.1	0.000174594
1643	Blood Cancers	leukemia, myelocytic, acute	DLG1-AS1	0.000174594
1644	Blood Cancers	leukemia, myelocytic, acute	CTD-2336O2.1	0.000174594
1645	Blood Cancers	leukemia, myelocytic, acute	AC127904.2	0.000174594
1646	Blood Cancers	leukemia, myelocytic, acute	LINC00173	0.000174594
1647	Blood Cancers	leukemia, myelocytic, acute	RP11-600F24.7	0.000174594
1648	Blood Cancers	leukemia, myelocytic, acute	AC098820.3	0.000176151
1649	Blood Cancers	leukemia, myelocytic, acute	RP11-1100L3.8	0.000174594
1650	Blood Cancers	leukemia, myelocytic, acute	RP11-65J3.1	0.000174594
1651	Blood Cancers	leukemia, myelocytic, acute	RP11-319G6.1	0.000174594
1652	Blood Cancers	leukemia, myelocytic, acute	AC009501.4	0.000174594
1653	Blood Cancers	leukemia, myelocytic, acute	XXbac-BPG181M17.6	0.000174594
1654	Blood Cancers	leukemia, myelocytic, acute	RP3-512B11.3	0.000174594
1655	Blood Cancers	leukemia, myelocytic, acute	AC007391.2	0.000174594
1656	Blood Cancers	leukemia, myelocytic, acute	RP11-381K20.2	0.000174594
1657	Blood Cancers	leukemia, myelocytic, acute	AC002454.1	0.000174594
1658	Blood Cancers	leukemia, myelocytic, acute	RP11-667M19.2	0.000174594
1659	Blood Cancers	leukemia, myelocytic, acute	CTC-205M6.5	0.000174594
1660	Blood Cancers	leukemia, myelocytic, acute	CTD-2015H6.3	0.000174594
1661	Blood Cancers	leukemia, myelocytic, acute	RP11-482D24.3	0.000174594
1662	Blood Cancers	leukemia, myelocytic, acute	RP11-285F7.2	0.000174594
1663	Blood Cancers	leukemia, myelocytic, acute	Z83851.4	0.000174594
1664	Blood Cancers	leukemia, myelocytic, acute	RP11-1096G20.5	0.000174594
1665	Blood Cancers	leukemia, myelocytic, acute	RP5-1186N24.3	0.000174594
1666	Blood Cancers	leukemia, myelocytic, acute	RP11-203J24.8	0.000174594
1667	Blood Cancers	leukemia, myelocytic, acute	RP11-417E7.1	0.000174594
1668	Blood Cancers	leukemia, myelocytic, acute	RP13-20L14.6	0.000174594
1669	Blood Cancers	leukemia, myelocytic, acute	RP11-46A10.4	0.000174594
1670	Blood Cancers	leukemia, myelocytic, acute	RP5-902P8.10	0.000174594
1671	Blood Cancers	leukemia, myelocytic, acute	RP11-295G20.2	0.000176057
1672	Blood Cancers	leukemia, myelocytic, acute	RP11-347C12.10	0.000174594
1673	Blood Cancers	leukemia, myelocytic, acute	RP11-533E19.5	0.000174594
1674	Blood Cancers	leukemia, myelocytic, acute	PXN-AS1	0.000176151
1675	Blood Cancers	leukemia, myelocytic, acute	RP11-108M12.3	0.000174594
1676	Blood Cancers	leukemia, myelocytic, acute	TMEM44-AS1	0.000176151
1677	Blood Cancers	leukemia, myelocytic, acute	AL589743.1	0.000176151
1678	Blood Cancers	leukemia, myelocytic, acute	RP11-265N6.1	0.000174594
1679	Blood Cancers	leukemia, myelocytic, acute	TOPORS-AS1	0.000174594
1680	Blood Cancers	leukemia, myelocytic, acute	RP4-798A10.2	0.000174594
1681	Blood Cancers	leukemia, myelocytic, acute	AC068039.4	0.000174594
1682	Blood Cancers	leukemia, myelocytic, acute	GS1-393G12.12	0.000174594
1683	Blood Cancers	leukemia, myelocytic, acute	RP11-166P13.4	0.000174594
1684	Blood Cancers	leukemia, myelocytic, acute	RP11-53O19.1	0.000174594
1685	Blood Cancers	leukemia, myelocytic, acute	RP5-884M6.1	0.000174594
1686	Blood Cancers	leukemia, myelocytic, acute	CTD-2256P15.2	0.000174594
1687	Blood Cancers	leukemia, myelocytic, acute	RP11-196G11.4	0.000174594
1688	Blood Cancers	leukemia, myelocytic, acute	RP11-254F7.2	0.000174594
1689	Blood Cancers	leukemia, myelocytic, acute	RP11-344E13.3	0.000174594
1690	Blood Cancers	leukemia, myelocytic, acute	AC093818.1	0.000174594
1691	Blood Cancers	leukemia, myelocytic, acute	HOXA-AS4	0.000174594
1692	Blood Cancers	leukemia, myelocytic, acute	LINC00518	0.000174594
1693	Blood Cancers	leukemia, myelocytic, acute	RP11-856F16.2	0.000174594
1694	Blood Cancers	leukemia, myelocytic, acute	RP11-329L6.1	0.000174594
1695	Blood Cancers	leukemia, myelocytic, acute	RP11-611E13.2	0.000174594
1696	Blood Cancers	leukemia, myelocytic, acute	RP13-516M14.4	0.000174594
1697	Blood Cancers	leukemia, myelocytic, acute	PITPNA-AS1	0.000176151
1698	Blood Cancers	leukemia, myelocytic, acute	SEC24B-AS1	0.000174594
1699	Blood Cancers	leukemia, myelocytic, acute	RP11-354A16.2	0.000174594
1700	Blood Cancers	leukemia, myelocytic, acute	CTA-217C2.1	0.000176151
1701	Blood Cancers	leukemia, myelocytic, acute	RP11-426L16.3	0.000174594
1702	Blood Cancers	leukemia, myelocytic, acute	RP11-11N9.4	0.000176057
1703	Blood Cancers	leukemia, myelocytic, acute	RP1-90J20.8	0.000174594
1704	Blood Cancers	leukemia, myelocytic, acute	AC011747.7	0.000174594
1705	Blood Cancers	leukemia, myelocytic, acute	ENTPD3-AS1	0.000174594
1706	Blood Cancers	leukemia, myelocytic, acute	RP11-21L23.3	0.000174594
1707	Blood Cancers	leukemia, myelocytic, acute	RP11-1149O23.3	0.000174594
1708	Blood Cancers	leukemia, myelocytic, acute	RP11-73K9.2	0.000174594
1709	Blood Cancers	leukemia, myelocytic, acute	CTD-2135D7.2	0.000174594
1710	Blood Cancers	leukemia, myelocytic, acute	RP3-475N16.1	0.000174594
1711	Blood Cancers	leukemia, myelocytic, acute	RP11-379K17.4	0.000176057
1712	Blood Cancers	leukemia, myelocytic, acute	DSCAM-AS1	0.000174594
1713	Blood Cancers	leukemia, myelocytic, acute	RP11-498D10.6	0.000174594
1714	Blood Cancers	leukemia, myelocytic, acute	RP11-110I1.12	0.000174594
1715	Blood Cancers	leukemia, myelocytic, acute	RP11-774O3.3	0.000176057
1716	Blood Cancers	leukemia, myelocytic, acute	KB-1592A4.15	0.000174594
1717	Blood Cancers	leukemia, myelocytic, acute	SNHG11	0.000176057
1718	Blood Cancers	leukemia, myelocytic, acute	RP11-677M14.3	0.000174594
1719	Blood Cancers	leukemia, myelocytic, acute	MYLK-AS1	0.000174594
1720	Blood Cancers	leukemia, myelocytic, acute	CTD-2547L16.1	0.000174594
1721	Blood Cancers	leukemia, myelocytic, acute	RP11-452L6.1	0.000179098
1722	Blood Cancers	leukemia, myelocytic, acute	RP11-561C5.6	0.000174594
1723	Blood Cancers	leukemia, myelocytic, acute	RP11-467D6.1	0.000176151
1724	Blood Cancers	leukemia, myelocytic, acute	RP11-68I3.4	0.000174594
1725	Blood Cancers	leukemia, myelocytic, acute	RP11-312B8.1	0.000174594
1726	Blood Cancers	leukemia, myelocytic, acute	LINC00163	0.000174594
1727	Blood Cancers	leukemia, myelocytic, acute	RP11-783K16.5	0.000174594
1728	Blood Cancers	leukemia, myelocytic, acute	WWC2-AS2	0.000174594
1729	Blood Cancers	leukemia, myelocytic, acute	RP11-21L23.2	0.000179098
1730	Blood Cancers	leukemia, myelocytic, acute	BOLA3-AS1	0.000176057
1731	Blood Cancers	leukemia, myelocytic, acute	RP11-378J18.3	0.000174594
1732	Blood Cancers	leukemia, myelocytic, acute	RP11-83N9.5	0.000174594
1733	Blood Cancers	leukemia, myelocytic, acute	RP11-10A14.5	0.000174594
1734	Blood Cancers	leukemia, myelocytic, acute	SH3RF3-AS1	0.000174594
1735	Blood Cancers	leukemia, myelocytic, acute	RP11-61L19.1	0.000174594
1736	Blood Cancers	leukemia, myelocytic, acute	AGAP1-IT1	0.000174594
1737	Blood Cancers	leukemia, myelocytic, acute	AC093673.5	0.000174594
1738	Blood Cancers	leukemia, myelocytic, acute	RP11-218M22.1	0.000174594
1739	Blood Cancers	leukemia, myelocytic, acute	RP11-802E16.3	0.000174594
1740	Blood Cancers	leukemia, myelocytic, acute	CTC-281B15.1	0.000177877
1741	Blood Cancers	leukemia, myelocytic, acute	TMEM191A	0.000174594
1742	Blood Cancers	leukemia, myelocytic, acute	RP11-337C18.8	0.000174594
1743	Blood Cancers	leukemia, myelocytic, acute	RP13-977J11.2	0.000174594
1744	Blood Cancers	leukemia, myelocytic, acute	RP11-305N23.1	0.000174594
1745	Blood Cancers	leukemia, myelocytic, acute	RP13-131K19.2	0.000174594
1746	Blood Cancers	leukemia, myelocytic, acute	RP11-532F12.5	0.000174594
1747	Blood Cancers	leukemia, myelocytic, acute	AC005592.2	0.000174594
1748	Blood Cancers	leukemia, myelocytic, acute	RP11-149I23.3	0.000174594
1749	Blood Cancers	leukemia, myelocytic, acute	GAS5-AS1	0.000176057
1750	Blood Cancers	leukemia, myelocytic, acute	RP5-1148A21.3	0.000174594
1751	Blood Cancers	leukemia, myelocytic, acute	RP11-498C9.2	0.000174594
1752	Blood Cancers	leukemia, myelocytic, acute	CTD-2516F10.2	0.000174594
1753	Blood Cancers	leukemia, myelocytic, acute	RP11-403I13.8	0.000174594
1754	Blood Cancers	leukemia, myelocytic, acute	RP11-498C9.3	0.000174594
1755	Blood Cancers	leukemia, myelocytic, acute	FLNB-AS1	0.000176057
1756	Blood Cancers	leukemia, myelocytic, acute	CTD-2319I12.1	0.000176151
1757	Blood Cancers	leukemia, myelocytic, acute	AC091729.9	0.000174594
1758	Blood Cancers	leukemia, myelocytic, acute	RP11-554I8.2	0.000174594
1759	Blood Cancers	leukemia, myelocytic, acute	RBM26-AS1	0.000174594
1760	Blood Cancers	leukemia, myelocytic, acute	SNORA71B	0.000176151
1761	Blood Cancers	leukemia, myelocytic, acute	SNORA71A	0.000176151
1762	Blood Cancers	leukemia, myelocytic, acute	HOXC-AS5	0.000174594
1763	Blood Cancers	leukemia, myelocytic, acute	NOP14-AS1	0.000174594
1764	Blood Cancers	leukemia, myelocytic, acute	RP11-439E19.7	0.000174594
1765	Blood Cancers	leukemia, myelocytic, acute	RP11-708J19.1	0.000174594
1766	Blood Cancers	leukemia, myelocytic, acute	RP11-334C17.5	0.000174594
1767	Blood Cancers	leukemia, myelocytic, acute	RP11-184M15.1	0.000174594
1768	Blood Cancers	leukemia, myelocytic, acute	RP11-30J20.1	0.000174594
1769	Blood Cancers	leukemia, myelocytic, acute	HCP5	0.000174594
1770	Blood Cancers	leukemia, myelocytic, acute	HOXC-AS2	0.000174594
1771	Blood Cancers	leukemia, myelocytic, acute	AC009506.1	0.000174594
1772	Blood Cancers	leukemia, myelocytic, acute	CTD-3105H18.13	0.000174594
1773	Blood Cancers	leukemia, myelocytic, acute	RP11-423H2.3	0.000174594
1774	Blood Cancers	leukemia, myelocytic, acute	RP11-496N12.6	0.000174594
1775	Blood Cancers	leukemia, myelocytic, acute	RP11-442N24__B.1	0.000174594
1776	Blood Cancers	leukemia, myelocytic, acute	RP11-552M11.8	0.000174594
1777	Blood Cancers	leukemia, myelocytic, acute	LINC00205	0.000174594
1778	Blood Cancers	leukemia, myelocytic, acute	RP11-758M4.4	0.000174594
1779	Blood Cancers	leukemia, myelocytic, acute	U82695.10	0.000174594
1780	Blood Cancers	leukemia, myelocytic, acute	RP11-685M7.3	0.000174594
1781	Blood Cancers	leukemia, myelocytic, acute	AC002451.3	0.000174594
1782	Blood Cancers	leukemia, myelocytic, acute	CTB-114C7.3	0.000174594
1783	Blood Cancers	leukemia, myelocytic, acute	AC074093.1	0.000174594
1784	Blood Cancers	leukemia, myelocytic, acute	CTD-2349P21.9	0.000174594
1785	Blood Cancers	leukemia, myelocytic, acute	LA16c-313D11.10	0.000176057
1786	Blood Cancers	leukemia, myelocytic, acute	RP11-517B11.4	0.000174594
1787	Blood Cancers	leukemia, myelocytic, acute	RP11-517B11.7	0.000178253
1788	Blood Cancers	leukemia, myelocytic, acute	RP11-115C21.2	0.000176151
1789	Blood Cancers	leukemia, myelocytic, acute	VTRNA2-1	0.000174594
1790	Blood Cancers	leukemia, myelocytic, acute	CTD-2314B22.3	0.000176151
1791	Blood Cancers	leukemia, myelocytic, acute	RP1-17K7.2	0.000174594
1792	Blood Cancers	leukemia, myelocytic, acute	RP11-277L2.3	0.000174594
1793	Blood Cancers	leukemia, myelocytic, acute	RP11-73E17.2	0.000174594
1794	Blood Cancers	leukemia, myelocytic, acute	RP11-773D16.1	0.000176057
1795	Blood Cancers	leukemia, myelocytic, acute	RP11-521C20.4	0.000174594
1796	Blood Cancers	leukemia, myelocytic, acute	RP11-366H4.1	0.000174594
1797	Blood Cancers	leukemia, myelocytic, acute	RP11-111M22.3	0.000174594
1798	Blood Cancers	leukemia, myelocytic, acute	RP11-143J12.3	0.000174594
1799	Blood Cancers	leukemia, myelocytic, acute	RP11-143J12.2	0.000174594
1800	Blood Cancers	leukemia, myelocytic, acute	RP11-6N17.4	0.000174594
1801	Blood Cancers	leukemia, myelocytic, acute	AC008063.3	0.000174594
1802	Blood Cancers	leukemia, myelocytic, acute	RP11-384K6.6	0.000176288
1803	Blood Cancers	leukemia, myelocytic, acute	RP11-76N22.2	0.000174594
1804	Blood Cancers	leukemia, myelocytic, acute	KB-1732A1.1	0.000174594
1805	Blood Cancers	leukemia, myelocytic, acute	RP11-263K19.4	0.000174594
1806	Blood Cancers	leukemia, myelocytic, acute	RP11-167N4.2	0.000174594
1807	Blood Cancers	leukemia, myelocytic, acute	AC010148.1	0.000174594
1808	Blood Cancers	leukemia, myelocytic, acute	RP11-876N24.5	0.000174594
1809	Blood Cancers	leukemia, myelocytic, acute	CTD-2653D5.1	0.000174594
1810	Blood Cancers	leukemia, myelocytic, acute	A2M-AS1	0.000176057
1811	Blood Cancers	leukemia, myelocytic, acute	RP11-161M6.5	0.000174594
1812	Blood Cancers	leukemia, myelocytic, acute	MAPKAPK5-AS1	0.000176057
1813	Blood Cancers	leukemia, myelocytic, acute	RP11-48O20.4	0.000174594
1814	Blood Cancers	leukemia, myelocytic, acute	CTD-3126B10.1	0.000174594
1815	Blood Cancers	leukemia, myelocytic, acute	RP4-694B14.5	0.000176057
1816	Blood Cancers	leukemia, myelocytic, acute	OXCT1-AS1	0.000174594
1817	Blood Cancers	leukemia, myelocytic, acute	RP5-977B1.7	0.000174594
1818	Blood Cancers	leukemia, myelocytic, acute	RP11-473M20.7	0.000176057
1819	Blood Cancers	leukemia, myelocytic, acute	RP11-173P15.3	0.000174594
1820	Blood Cancers	leukemia, myelocytic, acute	RP11-449H11.1	0.000174594
1821	Blood Cancers	leukemia, myelocytic, acute	CTD-2377D24.4	0.000174594
1822	Blood Cancers	leukemia, myelocytic, acute	MAFG-AS1	0.000176151
1823	Blood Cancers	leukemia, myelocytic, acute	RP11-488C13.5	0.000176151
1824	Blood Cancers	leukemia, myelocytic, acute	RP11-680A11.5	0.000174594
1825	Blood Cancers	leukemia, myelocytic, acute	RP3-327A19.5	0.000174594
1826	Blood Cancers	leukemia, myelocytic, acute	AC073316.2	0.000174594
1827	Blood Cancers	leukemia, myelocytic, acute	RP1-90G24.10	0.000174594
1828	Blood Cancers	leukemia, myelocytic, acute	AC068282.3	0.000174594
1829	Blood Cancers	leukemia, myelocytic, acute	SBF2-AS1	0.000174594
1830	Blood Cancers	leukemia, myelocytic, acute	CROCCP2	0.000176288
1831	Blood Cancers	leukemia, myelocytic, acute	RP3-508I15.9	0.000176057
1832	Blood Cancers	leukemia, myelocytic, acute	LINC00152	0.000174594
1833	Blood Cancers	leukemia, myelocytic, acute	RP11-67L3.4	0.000174594
1834	Blood Cancers	leukemia, myelocytic, acute	MIR4519	0.000174594
1835	Blood Cancers	leukemia, myelocytic, acute	RP11-549B18.1	0.000176057
1836	Blood Cancers	leukemia, myelocytic, acute	LINC00116	0.000174594
1837	Blood Cancers	leukemia, myelocytic, acute	RP11-247L20.4	0.000174594
1838	Blood Cancers	leukemia, myelocytic, acute	CTA-211A9.5	0.000174594
1839	Blood Cancers	leukemia, myelocytic, acute	AC073342.12	0.000174594
1840	Blood Cancers	leukemia, myelocytic, acute	RP11-513G11.1	0.000174594
1841	Blood Cancers	leukemia, myelocytic, acute	RP11-152P23.2	0.000174594
1842	Blood Cancers	leukemia, myelocytic, acute	RP11-134P9.1	0.000174594
1843	Blood Cancers	leukemia, myelocytic, acute	RP11-378A13.1	0.000176151
1844	Blood Cancers	leukemia, myelocytic, acute	RP11-430B1.2	0.000174594
1845	Blood Cancers	leukemia, myelocytic, acute	CTD-2154I11.1	0.000174594
1846	Blood Cancers	leukemia, myelocytic, acute	RP11-356J5.12	0.000174594
1847	Blood Cancers	leukemia, myelocytic, acute	RP11-510J16.3	0.000174594
1848	Blood Cancers	leukemia, myelocytic, acute	RP11-395B7.7	0.000177877
1849	Blood Cancers	leukemia, myelocytic, acute	RP11-287A8.6	0.000174594
1850	Blood Cancers	leukemia, myelocytic, acute	RP11-24N18.1	0.000174594
1851	Blood Cancers	leukemia, myelocytic, acute	RP11-326F20.5	0.000174594
1852	Blood Cancers	leukemia, myelocytic, acute	CTD-2154I11.2	0.000174594
1853	Blood Cancers	leukemia, myelocytic, acute	FLVCR1-AS1	0.000174594
1854	Blood Cancers	leukemia, myelocytic, acute	RP11-283I3.6	0.000176057
1855	Blood Cancers	leukemia, myelocytic, acute	RP11-727A23.10	0.000174594
1856	Blood Cancers	leukemia, myelocytic, acute	MIAT	0.000470228
1857	Blood Cancers	leukemia, myelocytic, acute	LINC00324	0.000174594
1858	Blood Cancers	leukemia, myelocytic, acute	RP11-462L8.1	0.000174594
1859	Blood Cancers	leukemia, myelocytic, acute	RP11-145F16.2	0.000178253
1860	Blood Cancers	leukemia, myelocytic, acute	KB-431C1.4	0.000176057
1861	Blood Cancers	leukemia, myelocytic, acute	RP11-982M15.2	0.000174594
1862	Blood Cancers	leukemia, myelocytic, acute	IQCH-AS1	0.000176057
1863	Blood Cancers	leukemia, myelocytic, acute	NDUFB2-AS1	0.000174594
1864	Blood Cancers	leukemia, myelocytic, acute	RP11-58E21.4	0.000174594
1865	Blood Cancers	leukemia, myelocytic, acute	RP11-21I10.2	0.000176057
1866	Blood Cancers	leukemia, myelocytic, acute	SERHL	0.000174594
1867	Blood Cancers	leukemia, myelocytic, acute	RP11-350J20.5	0.000174594
1868	Blood Cancers	leukemia, myelocytic, acute	XXbac-B476C20.13	0.000174594
1869	Blood Cancers	leukemia, myelocytic, acute	AC004540.5	0.000176151
1870	Blood Cancers	leukemia, myelocytic, acute	RP11-152H18.3	0.000174594
1871	Blood Cancers	leukemia, myelocytic, acute	RP11-273G15.2	0.000174594
1872	Blood Cancers	leukemia, myelocytic, acute	RP11-474D1.3	0.000174594
1873	Blood Cancers	leukemia, myelocytic, acute	RP4-612B15.3	0.000174594
1874	Blood Cancers	leukemia, myelocytic, acute	AC018642.1	0.000174594
1875	Blood Cancers	leukemia, myelocytic, acute	CTD-2192J16.11	0.000174594
1876	Blood Cancers	leukemia, myelocytic, acute	RP11-513I15.6	0.000174594
1877	Blood Cancers	leukemia, myelocytic, acute	CTD-2311B13.7	0.000174594
1878	Blood Cancers	leukemia, myelocytic, acute	RP11-1103G16.1	0.000174594
1879	Blood Cancers	leukemia, myelocytic, acute	NAPA-AS1	0.000176057
1880	Blood Cancers	leukemia, myelocytic, acute	RP11-109G23.3	0.000174594
1881	Blood Cancers	leukemia, myelocytic, acute	SMAD5-AS1	0.000174594
1882	Blood Cancers	leukemia, myelocytic, acute	RP11-358L4.1	0.000174594
1883	Blood Cancers	leukemia, myelocytic, acute	RP6-65G23.3	0.000174594
1884	Blood Cancers	leukemia, myelocytic, acute	CTD-2555O16.2	0.000174594
1885	Blood Cancers	leukemia, myelocytic, acute	RP11-521C20.3	0.000174594
1886	Blood Cancers	leukemia, myelocytic, acute	AC002117.1	0.000174594
1887	Blood Cancers	leukemia, myelocytic, acute	CECR7	0.000174594
1888	Blood Cancers	leukemia, myelocytic, acute	AC005606.15	0.000174594
1889	Blood Cancers	leukemia, myelocytic, acute	FAM225A	0.000174594
1890	Blood Cancers	leukemia, myelocytic, acute	RP11-137L10.6	0.000174594
1891	Blood Cancers	leukemia, myelocytic, acute	CTD-2058B24.2	0.000174594
1892	Blood Cancers	leukemia, myelocytic, acute	RP11-996F15.2	0.000176057
1893	Blood Cancers	leukemia, myelocytic, acute	HCG17	0.000174594
1894	Blood Cancers	leukemia, myelocytic, acute	RP11-6N17.6	0.000174594
1895	Blood Cancers	leukemia, myelocytic, acute	TM4SF1-AS1	0.000174594
1896	Blood Cancers	leukemia, myelocytic, acute	RP11-111A21.1	0.000174594
1897	Blood Cancers	leukemia, myelocytic, acute	RP1-20B21.4	0.000174594
1898	Blood Cancers	leukemia, myelocytic, acute	RP5-956O18.3	0.000174594
1899	Blood Cancers	leukemia, myelocytic, acute	RP11-755F10.3	0.000174594
1900	Blood Cancers	leukemia, myelocytic, acute	RP11-977G19.11	0.000174594
1901	Blood Cancers	leukemia, myelocytic, acute	RP11-45P15.4	0.000174594
1902	Blood Cancers	leukemia, myelocytic, acute	AC093627.9	0.000174594
1903	Blood Cancers	leukemia, myelocytic, acute	RP11-85K15.2	0.000174594
1904	Blood Cancers	leukemia, myelocytic, acute	RP11-521B24.3	0.000174594
1905	Blood Cancers	leukemia, myelocytic, acute	RP11-216B9.6	0.000174594
1906	Blood Cancers	leukemia, myelocytic, acute	UBAC2-AS1	0.000178253
1907	Blood Cancers	leukemia, myelocytic, acute	LEF1-AS1	0.000174594
1908	Blood Cancers	leukemia, myelocytic, acute	RP11-22P4.1	0.000174594
1909	Blood Cancers	leukemia, myelocytic, acute	LOXL1-AS1	0.000176057
1910	Blood Cancers	leukemia, myelocytic, acute	RP5-1007M22.2	0.000174594
1911	Blood Cancers	leukemia, myelocytic, acute	RP11-7F17.5	0.000174594
1912	Blood Cancers	leukemia, myelocytic, acute	RP11-304M2.2	0.000176151
1913	Blood Cancers	leukemia, myelocytic, acute	RP3-400B16.1	0.000174594
1914	Blood Cancers	leukemia, myelocytic, acute	RP11-597D13.9	0.000174594
1915	Blood Cancers	leukemia, myelocytic, acute	LINC00265	0.000176288
1916	Blood Cancers	leukemia, myelocytic, acute	MATN1-AS1	0.000174594
1917	Blood Cancers	leukemia, myelocytic, acute	RP4-717I23.3	0.000174594
1918	Blood Cancers	leukemia, myelocytic, acute	AP000346.2	0.000174594
1919	Blood Cancers	leukemia, myelocytic, acute	RP11-157P1.4	0.000174594
1920	Blood Cancers	leukemia, myelocytic, acute	AC107070.1	0.000174594
1921	Blood Cancers	leukemia, myelocytic, acute	INTS6-AS1	0.000174594
1922	Blood Cancers	leukemia, myelocytic, acute	CTD-2651B20.7	0.000176562
1923	Blood Cancers	leukemia, myelocytic, acute	RP11-706O15.5	0.00017675
1924	Blood Cancers	leukemia, myelocytic, acute	RP11-79H23.3	0.000327426
1925	Blood Cancers	leukemia, myelocytic, acute	RMST	0.000522575
1926	Blood Cancers	leukemia, myelocytic, acute	VTRNA1-1	0.000509837
1927	Blood Cancers	leukemia, myelocytic, acute	RP3-510D11.2	0.000261802
1928	Blood Cancers	leukemia, myelocytic, acute	RP11-175I17.4	0.00017675
1929	Blood Cancers	leukemia, myelocytic, acute	LINC00623	0.00017675
1930	Blood Cancers	leukemia, myelocytic, acute	RP13-507I23.1	0.000176562
1931	Blood Cancers	leukemia, myelocytic, acute	RP11-34P13.7	0.00017675
1932	Blood Cancers	leukemia, myelocytic, acute	RP11-195E2.4	0.000176562
1933	Blood Cancers	leukemia, myelocytic, acute	CTD-2240H23.2	0.000176562
1934	Blood Cancers	leukemia, myelocytic, acute	KB-1836B5.1	0.000176562
1935	Blood Cancers	leukemia, myelocytic, acute	RP11-399O19.8	0.000176562
1936	Blood Cancers	leukemia, myelocytic, acute	TPTEP1	0.000176562
1937	Blood Cancers	leukemia, myelocytic, acute	RP11-4C20.4	0.000176562
1938	Blood Cancers	leukemia, myelocytic, acute	RP1-140A9.1	0.000176562
1939	Blood Cancers	leukemia, myelocytic, acute	RP11-277P12.20	0.000176562
1940	Blood Cancers	leukemia, myelocytic, acute	GYG2-AS1	0.000176562
1941	Blood Cancers	leukemia, myelocytic, acute	EMX2OS	0.000176562
1942	Blood Cancers	leukemia, myelocytic, acute	RP11-38P22.2	0.000179603
1943	Blood Cancers	leukemia, myelocytic, acute	RP11-385F5.4	0.000176656
1944	Blood Cancers	leukemia, myelocytic, acute	CTD-3074O7.5	0.00017675
1945	Blood Cancers	leukemia, myelocytic, acute	AP000251.2	0.00017675
1946	Blood Cancers	leukemia, myelocytic, acute	AC004951.6	0.00017675
1947	Blood Cancers	leukemia, myelocytic, acute	RP4-622L5.7	0.00017675
1948	Blood Cancers	leukemia, myelocytic, acute	RP1-37N7.3	0.00017675
1949	Blood Cancers	leukemia, myelocytic, acute	RP4-669L17.10	0.00017675
1950	Blood Cancers	leukemia, myelocytic, acute	RP11-206L10.9	0.00017675
1951	Blood Cancers	leukemia, myelocytic, acute	RP11-206L10.5	0.00017675
1952	Blood Cancers	leukemia, myelocytic, acute	RP11-445H22.4	0.00017675
1953	Blood Cancers	leukemia, myelocytic, acute	RP5-857K21.4	0.00017675
1954	Blood Cancers	leukemia, myelocytic, acute	RP11-1000B6.3	0.00017675
1955	Blood Cancers	leukemia, myelocytic, acute	RP11-277L2.2	0.00017675
1956	Blood Cancers	leukemia, myelocytic, acute	LINC00115	0.00017675
1957	Blood Cancers	leukemia, myelocytic, acute	LINC00461	0.00017675
1958	Blood Cancers	leukemia, myelocytic, acute	RP4-756H11.3	0.00017675
1959	Blood Cancers	leukemia, myelocytic, acute	RP11-728G15.1	0.00017675
1960	Blood Cancers	leukemia, myelocytic, acute	RP11-543D5.2	0.00017675
1961	Blood Cancers	leukemia, myelocytic, acute	AC007161.5	0.00017675
1962	Blood Cancers	leukemia, myelocytic, acute	RP11-495P10.2	0.00017675
1963	Blood Cancers	leukemia, myelocytic, acute	AP006222.2	0.00017675
1964	Blood Cancers	leukemia, myelocytic, acute	CTB-31N19.3	0.000182644
1965	Blood Cancers	myeloid leukemia	RP11-10O17.2	0.000210692
1966	Blood Cancers	myeloid leukemia	AF001548.5	0.000181214
1967	Blood Cancers	myeloid leukemia	RP11-181G12.2	0.000181214
1968	Blood Cancers	myeloid leukemia	H19	0.004962384
1969	Blood Cancers	myeloid leukemia	CRNDE	0.000215335
1970	Blood Cancers	myeloid leukemia	GAS5	0.003056813
1971	Blood Cancers	myeloid leukemia	HOTAIR	0.00423052
1972	Blood Cancers	myeloid leukemia	CBR3-AS1	0.004208984
1973	Blood Cancers	myeloid leukemia	C11orf95	0.000213132
1974	Blood Cancers	myeloid leukemia	TP53TG1	0.000273792
1975	Blood Cancers	myeloid leukemia	MEG3	0.00274685
1976	Blood Cancers	myeloid leukemia	MALAT1	0.00196155
1977	Blood Cancers	myeloid leukemia	RP11-509A17.3	0.000187305
1978	Blood Cancers	myeloid leukemia	RP5-931K24.3	0.000181214
1979	Blood Cancers	myeloid leukemia	AC100830.4	0.000181214
1980	Blood Cancers	myeloid leukemia	XIST	0.001798308
1981	Blood Cancers	myeloid leukemia	MDC1-AS1	0.000181214
1982	Blood Cancers	myeloid leukemia	AC068491.1	0.000182736
1983	Blood Cancers	myeloid leukemia	FAM157C	0.000183447
1984	Blood Cancers	myeloid leukemia	HOXD-AS1	0.000213144
1985	Blood Cancers	myeloid leukemia	KCNQ1OT1	0.001415167
1986	Blood Cancers	myeloid leukemia	CDKN2B-AS1	0.001003
1987	Blood Cancers	myeloid leukemia	UCA1	0.001449858
1988	Blood Cancers	myeloid leukemia	PTCSC3	0.001699449
1989	Blood Cancers	myeloid leukemia	RP1-184J9.2	0.000212611
1990	Blood Cancers	myeloid leukemia	CTC-338M12.3	0.000182736
1991	Blood Cancers	myeloid leukemia	CTC-338M12.4	0.000184259
1992	Blood Cancers	myeloid leukemia	HULC	0.000403169
1993	Blood Cancers	myeloid leukemia	DANCR	0.000757727
1994	Blood Cancers	myeloid leukemia	CTA-392E5.1	0.000181214
1995	Blood Cancers	myeloid leukemia	HAS2-AS1	0.000487341
1996	Blood Cancers	myeloid leukemia	RP11-1006G14.4	0.000187361
1997	Blood Cancers	myeloid leukemia	RP1-59D14.6	0.000181214
1998	Blood Cancers	myeloid leukemia	LPP-AS2	0.000802192
1999	Blood Cancers	myeloid leukemia	RP11-423O2.5	0.000182831
[truncated: 158,468 more rows]
